# Supplementary material for: The critical role of hcpR in regulating nitrosative stress defense in Clostridioides difficile
Source: Appl Environ Microbiol. 2026 Jan 26;92(2):e01988-25. doi: 10.1128/aem.01988-25 (PMC12915319; doi:10.1128/aem.01988-25)
Supplement: Supplemental tables — Tables S1 to S8. [file aem.01988-25-s0002.xlsx]

## Sheet: S1
Table S1: Differentially expressed genes in WT exposed to NO relative to WT under untreated control condition
Gene	Log2 fold change	FDR	Gene function
hcp	8.71362	3.41604591802641e-301	Hydroxylamine reductase (EC 1.7.99.1) (Hybrid-cluster protein) (HCP) (Prismane protein)
asrA	8.04273	6.253166060806e-128	Anaerobic sulfite reductase subunit A
asrB	7.80197	5.76723082278132e-151	Anaerobic sulfite reductase subunit B
nirC	7.32179	2.22636668383105e-130	Nitrite transporter
CDR20291_2075 (frdX)	7.25034	8.88543855658322e-202	Iron-sulfur binding protein
asrC	6.91254	4.27189283782984e-129	Anaerobic sulfite reductase subunit C
CDR20291_1547	6.69407	5.03045131803058e-10	Iron compound ABC transporter, ATP-binding protein
CDR20291_1548	6.54166	8.81695344455607e-12	Iron compound ABC transporter, substrate-binding protein
CDR20291_0516	6.05513	3.50891520772202e-17	Cd(2+)-exporting ATPase (EC 7.2.2.21)
CDR20291_2073	6.04025	5.83164775911687e-163	Patatin-like phospholipase
CDR20291_1546	5.93559	3.36990903016124e-9	Iron compound ABC transporter, permease protein
fldX	5.51006	1.10840364268574e-21	Flavodoxin
CDR20291_0517	4.94068	5.64894695339065e-11	Membrane protein
CDR20291_1329	4.70995	3.35053032957766e-7	Exported protein
CDR20291_1545	4.03823	1.25611e-06	Iron compound ABC transporter, permease protein
feoB1	3.99467	6.94984e-06	Ferrous iron transport protein B
CDR20291_0283	3.79882	3.98019092623925e-15	Pyridoxamine 5'-phosphate oxidase N-terminal domain-containing protein
zupT	3.6268	5.22925839692468e-9	Zinc transporter ZupT
msrAB	3.25375	1.63708655752875e-61	Multifunctional fusion protein [Includes: Peptide methionine sulfoxide reductase MsrA (Protein-methionine-S-oxide reductase) (EC 1.8.4.11) (Peptide-methionine (S)-S-oxide reductase) (Peptide Met(O) reductase); Peptide methionine sulfoxide reductase MsrB (EC 1.8.4.12) (Peptide-methionine (R)-S-oxide reductase)]
CDR20291_2128	3.08539	1.10611375087931e-49	Membrane protein
CDR20291_0284	2.53671	3.00635755280973e-9	Phage protein
CDR20291_2391	2.53609	0.00503567	ABC transporter substrate-binding protein
comE	2.50404	0.000316711	Competence protein
CDR20291_0947	2.03915	1.41775e-05	Membrane protein
CDR20291_2770	1.77204	0.00222301	Multidrug export protein MepA
fhuG	1.62139	0.00259441	Ferrichrome ABC transporter, permease protein
CDR20291_2022	1.59676	8.00686012687459e-16	Copper-exporting P-type ATPase (EC 7.2.2.8) (Copper-exporting P-type ATPase A) (Cu(+)-exporting ATPase)
fhuB	1.592	0.000745093	Ferrichrome ABC transporter, permease protein
fhuC	1.52116	0.00693525	Ferrichrome ABC transporter, ATP-binding protein
grdC	1.49091	3.40051e-06	Glycine/sarcosine/betaine reductase complex component C beta subunit
CDR20291_0948	1.4267	4.13281e-05	Stage 0 sporulation protein A homolog
ddl	1.21395	5.16432e-05	D-alanine--D-alanine ligase (EC 6.3.2.4) (D-Ala-D-Ala ligase) (D-alanylalanine synthetase)
gatD	1.17109	9.54611e-05	Galactitol-1-phosphate 5-dehydrogenase
gcvPB	1.12303	9.53882417217427e-7	Probable glycine dehydrogenase (decarboxylating) subunit 2 (EC 1.4.4.2) (Glycine cleavage system P-protein subunit 2) (Glycine decarboxylase subunit 2) (Glycine dehydrogenase (aminomethyl-transferring) subunit 2)
grdX	1.08459	0.00155791	Glycine reductase complex component
CDR20291_1555	1.07224	5.03588e-06	Multifunctional fusion protein [Includes: Probable glycine dehydrogenase (decarboxylating) subunit 1 (EC 1.4.4.2) (Glycine cleavage system P-protein subunit 1) (Glycine decarboxylase subunit 1) (Glycine dehydrogenase (aminomethyl-transferring) subunit 1); Aminomethyltransferase (EC 2.1.2.10) (Glycine cleavage system T protein)]
CDR20291_1848	1.07081	0.00408294	Peptidase
CDR20291_2076 (hcpR)	1.02381	3.35053032957766e-7	cNMP-binding regulatory protein
CDR20291_2592	-1.03281	0.000279927	Permease
CDR20291_3035	-1.03631	0.00264608	Dihydroorotate dehydrogenase B (NAD(+)), catalytic subunit (EC 1.3.1.14) (Dihydroorotate oxidase B) (Dihydrothymine dehydrogenase) (Dihydrouracil dehydrogenase) (Orotate reductase (NADH))
CDR20291_1996	-1.10768	7.27292e-05	Probable amidohydrolase
CDR20291_1216	-1.18562	1.64018e-05	Phage protein

## Sheet: S2
Table S2: Differentially expressed genes in hcpR::Tn exposed to NO relative to WT under untreated control condition
Gene	Log2 fold change	FDR	Gene function
gatB	-5.75332	5.30481935595382e-8	PTS system, galactitol-specific IIb component
CDR20291_0963	-5.33918	1.20095914240729e-60	MBOAT family protein
CDR20291_0571	-5.18762	4.13060679491877e-27	Peptidase
rpmJ	-5.12311	6.22985939894085e-102	Large ribosomal subunit protein bL36
map1	-4.82912	2.09164075843364e-127	Methionine aminopeptidase (MAP) (MetAP) (EC 3.4.11.18) (Peptidase M)
CDR20291_0090	-4.81556	1.97658065177953e-127	Ribosomal protein
CDR20291_2592	-4.78791	4.58289359734716e-74	Permease
infA	-4.67876	4.87519705414975e-85	Translation initiation factor IF-1
CDR20291_2953	-4.63618	9.94210959181778e-18	Membrane protein
crr	-4.62883	2.39431351912911e-92	PTS system, glucose-specific IIa component
rpmC	-4.59455	2.5414304811461e-84	Large ribosomal subunit protein uL29
rpmD	-4.58078	3.20492826394703e-56	Large ribosomal subunit protein uL30
rplW	-4.55708	1.83740036767681e-86	Large ribosomal subunit protein uL23
rplP	-4.53967	1.66789403981329e-75	Large ribosomal subunit protein uL16
adk	-4.52396	2.68458182923126e-110	Adenylate kinase (AK) (EC 2.7.4.3) (ATP-AMP transphosphorylase) (ATP:AMP phosphotransferase) (Adenylate monophosphate kinase)
CDR20291_3440	-4.51853	9.34914785713929e-107	ATPase
rplD	-4.51249	4.66734585016819e-111	Large ribosomal subunit protein uL4
gatA	-4.47047	2.02393637512384e-12	PTS system, galactitol-specific IIa component
CDR20291_0962	-4.45523	7.39695398681834e-32	AlgX/AlgJ SGNH hydrolase-like domain-containing protein
rplV	-4.38084	1.29621526874879e-107	Large ribosomal subunit protein uL22
rpsH	-4.37547	3.36088349299497e-71	Small ribosomal subunit protein uS8
rpsJ	-4.372	6.39606880549091e-115	Small ribosomal subunit protein uS10
appD	-4.32478	1.41995958576714e-95	Oligopeptide transporter, ATP-binding protein
ptsG	-4.32104	5.26855098197586e-95	#N/A
CDR20291_2437	-4.3134	1.87093898538363e-108	Sugar transporter, substrate-binding lipoprotein
rplR	-4.30771	1.00781459561544e-85	Large ribosomal subunit protein uL18
rpsC	-4.29289	4.39445081973983e-107	Small ribosomal subunit protein uS3
rpsF	-4.2904	1.6390253190675e-108	Small ribosomal subunit protein bS6
rplN	-4.27503	8.21822436336383e-70	Large ribosomal subunit protein uL14
rpsS	-4.24821	4.73662957678169e-112	Small ribosomal subunit protein uS19
CDR20291_1663	-4.22431	7.74542412875905e-73	Membrane protein
rpsM	-4.22404	9.82481902105398e-95	Small ribosomal subunit protein uS13
rplB	-4.21958	5.60204368065151e-110	Large ribosomal subunit protein uL2
appF	-4.21129	8.28972600035332e-112	Oligopeptide ABC transporter, ATP-binding protein
prlA	-4.19199	2.48176511303549e-88	Protein translocase subunit SecY
CDR20291_2248	-4.19197	1.94781826013832e-79	Aliphatic sulfonate ABC transporter, ATP-binding protein
rplF	-4.17884	4.20685244282529e-96	Large ribosomal subunit protein uL6
CDR20291_2436	-4.13532	1.69126879861258e-88	Sugar transporter, permease protein
CDR20291_2083	-4.12941	1.41421535699323e-85	Probable amino-acid ABC transporter, substrate-binding protein
rplC	-4.10639	6.86031504295103e-100	Large ribosomal subunit protein uL3
CDR20291_2084	-4.09366	2.87125365695102e-26	Iron-sulfur subunit of hydrogenase
CDR20291_0803	-4.09337	9.30103069759119e-26	ABC transporter, ATP-binding protein
rpsQ	-4.06299	1.59252012020964e-99	Small ribosomal subunit protein uS17
rplX	-4.04024	1.3550367320762e-98	Large ribosomal subunit protein uL24
rpsE	-4.01938	2.71162175878283e-89	Small ribosomal subunit protein uS5
rplE	-4.00476	1.51916670861837e-100	Large ribosomal subunit protein uL5
ssb	-3.9693	1.48871671768768e-95	Single-stranded DNA-binding protein (SSB)
rplO	-3.94373	2.3111071137906e-92	Large ribosomal subunit protein uL15
rpsK	-3.92073	7.72662308721024e-82	Small ribosomal subunit protein uS11
rpsN	-3.90264	6.79624770194284e-61	Small ribosomal subunit protein uS14
CDR20291_0804	-3.84013	2.9682294306068e-24	ABC transporter, permease protein
CDR20291_2557	-3.83376	1.86723824358719e-89	Na(+)/H(+) antiporter
CDR20291_2435	-3.81919	1.40688654518363e-86	Sugar transporter, permease protein
CDR20291_3387	-3.77998	1.53972207037322e-18	DUF378 domain-containing protein
CDR20291_2938	-3.76291	1.7818828082048e-58	C4-dicarboxylate anaerobic carrier
CDR20291_2249	-3.7308	4.06448274142838e-72	#N/A
CDR20291_2075 (frdX)	-3.71883	3.01465890900489e-53	Iron-sulfur binding protein
CDR20291_2250	-3.70906	1.60508963853136e-68	Uncharacterized protein
CDR20291_2871	-3.61411	5.23923450273344e-66	Proton-dependent oligopeptide transporter
CDR20291_2077	-3.58839	6.07605829629296e-68	Sodium:dicarboxylate symporter
licT	-3.5468	3.61586718183015e-85	Transcription antiterminator
CDR20291_2078	-3.53667	6.2312092538722e-47	Probable amino-acid ABC transporter, ATP-binding protein
CDR20291_1472	-3.51656	0.000816606	Exported protein
CDR20291_2082	-3.51294	4.74175453004462e-77	Probable amino-acid ABC transporter, permease protein
rpsG	-3.4833	1.34416747742699e-50	Small ribosomal subunit protein uS7
CDR20291_2014	-3.42771	1.0931120375805e-37	Xanthine/uracil permease
pth	-3.42632	2.48857626614263e-29	Peptidyl-tRNA hydrolase (Pth) (EC 3.1.1.29)
CDR20291_0802	-3.42462	8.23031721565273e-20	ABC transporter, substrate-binding lipoprotein
CDR20291_2253	-3.42347	5.56666099718047e-58	Exported protein
CDR20291_2255	-3.42225	8.87512607293948e-31	Uncharacterized protein
CDR20291_1643	-3.41969	1.6297689970649e-58	2-hydroxyacyl-CoA dehydratase
CDR20291_2278	-3.41079	1.26350486353811e-61	Peptidoglycan-binding/hydrolysing protein
CDR20291_2247	-3.40691	3.40708728885451e-68	Alkylmercury lyase
CDR20291_1873	-3.35426	3.05254164517506e-64	Membrane protein
CDR20291_2273	-3.34595	1.67614886866496e-65	DUF3785 domain-containing protein
CDR20291_2251	-3.34318	3.21842710686127e-39	Membrane protein
CDR20291_2085	-3.32077	6.1835091591612e-30	Formate dehydrogenase
CDR20291_2079	-3.30912	2.34512553856345e-57	Peptidase
CDR20291_2593	-3.30484	2.86121589436407e-45	Amidohydrolase
rpsD	-3.30482	1.01679696233909e-80	Small ribosomal subunit protein uS4
CDR20291_2279	-3.28992	1.47037790139732e-52	Beta-lactamase inducer
CDR20291_2159	-3.28039	7.81594220440489e-34	#N/A
rpsR	-3.27142	1.0931120375805e-37	Small ribosomal subunit protein bS18
CDR20291_1627	-3.26242	3.63149498940814e-46	Iron-sulfur cluster carrier protein
rpsL	-3.25775	7.26756555570627e-63	Small ribosomal subunit protein uS12
CDR20291_2614	-3.2573	4.0639720912383e-50	UDP-N-acetylglucosamine--N-acetylmuramyl-(Pentapeptide) pyrophosphoryl-undecaprenol N-acetylglucosamine transferase
CDR20291_0065	-3.24652	2.05947751262376e-55	Elongation factor Tu (EF-Tu) (EC 3.6.5.3)
appB	-3.24147	3.02962214336897e-45	Oligopeptide ABC transporter, permease protein
CDR20291_1910	-3.2379	4.99939220332458e-75	tRNA-2-methylthio-N(6)-dimethylallyladenosine synthase (EC 2.8.4.3) ((Dimethylallyl)adenosine tRNA methylthiotransferase MiaB) (tRNA-i(6)A37 methylthiotransferase)
CDR20291_2162	-3.23643	7.37612913996049e-32	peptidylprolyl isomerase (EC 5.2.1.8)
CDR20291_2337	-3.19955	1.60323106551915e-18	Probale sensory protein
aroK	-3.15412	1.96567853041515e-27	Shikimate kinase (SK) (EC 2.7.1.71)
CDR20291_0114	-3.14715	3.79054066759915e-33	Ferredoxin
CDR20291_2081	-3.14285	2.23897100588718e-58	Probable amino-acid ABC transporter, permease protein
CDR20291_2294	-3.14004	1.6297689970649e-58	DNA topoisomerase (EC 5.6.2.1) (Omega-protein) (Relaxing enzyme) (Swivelase) (Untwisting enzyme)
CDR20291_2252	-3.12606	2.3827857262053e-59	Sulfonate ABC transporter, solute-binding lipoprotein
CDR20291_0319	-3.09364	4.55690653972484e-22	Membrane protein
guaD	-3.07857	3.92884892850349e-64	Guanine deaminase
CDR20291_2080	-3.07602	8.49053571886707e-52	Probable amino-acid ABC transporter, substrate-binding protein
CDR20291_2981	-3.06548	8.97716450825038e-69	ABC-type quaternary amine transporter (EC 7.6.2.9)
CDR20291_2280	-3.05627	8.04582450292683e-45	Beta-lactamase repressor
CDR20291_2982	-3.05313	1.92543335239762e-50	Uncharacterized protein
CDR20291_2613	-3.05304	4.68393036788647e-45	Probable polysaccharide deacetylase
rpoA	-3.04891	7.70962048211296e-62	DNA-directed RNA polymerase subunit alpha (RNAP subunit alpha) (EC 2.7.7.6) (RNA polymerase subunit alpha) (Transcriptase subunit alpha)
CDR20291_2434	-3.02954	3.81208966815996e-61	Glycoside hydrolase 123 catalytic domain-containing protein
CDR20291_1932	-2.99808	1.55450960097748e-36	Probable transporter
CDR20291_2254	-2.97467	1.79815923154897e-49	Permease
mfd	-2.96132	5.25844082518528e-60	Transcription-repair-coupling factor (TRCF) (EC 3.6.4.-)
rplJ	-2.95181	2.30807904625179e-53	Large ribosomal subunit protein uL10
CDR20291_0716	-2.95005	2.19396320015753e-62	ABC transporter, ATP-binding protein
CDR20291_0855	-2.94932	9.14541718202129e-33	Cys-tRNA(Pro)/Cys-tRNA(Cys) deacylase (EC 4.2.-.-)
CDR20291_0537	-2.94778	1.57142716853152e-26	Uncharacterized protein
fruK	-2.94335	2.87297958263387e-50	Tagatose-6-phosphate kinase (EC 2.7.1.144)
hgdC	-2.92004	1.02821479115924e-32	(R)-2-hydroxyglutaryl-CoA dehydratase alpha-subunit
CDR20291_1582	-2.90952	2.86121589436407e-45	Radical SAM-superfamily protein
appC	-2.89709	6.7689378905488e-44	Oligopeptide ABC transporter, permease protein
aroE	-2.88878	5.38690230495211e-32	Shikimate dehydrogenase (NADP(+)) (SDH) (EC 1.1.1.25)
rnfB	-2.86945	8.75403792174661e-41	Ion-translocating oxidoreductase complex subunit B (EC 7.-.-.-) (Rnf electron transport complex subunit B)
CDR20291_3435	-2.86151	5.35976971352755e-33	AdoMet activation domain-containing protein
nusG	-2.86026	3.33742060254098e-62	Transcription termination/antitermination protein NusG
CDR20291_3147	-2.8428	1.96544200484504e-42	Sodium-dependent phosphate transporter
CDR20291_0850	-2.83579	4.83700996862539e-59	Signaling protein
CDR20291_0184	-2.83568	4.23932750536489e-57	Cell wall hydrolase
CDR20291_2612	-2.8347	1.1317586518992e-26	Phosphatidylglycerol lysyltransferase (EC 2.3.2.3) (Lysylphosphatidylglycerol synthase)
CDR20291_2256	-2.83154	2.33531135913051e-42	Sulfur reduction protein DsrE
CDR20291_0853	-2.82857	2.4736159736544e-32	ABC transporter, permease protein
tyrC	-2.82208	4.42702299603886e-32	Prephenate dehydrogenase
CDR20291_0102	-2.81435	3.33589593225253e-27	#N/A
CDR20291_2928	-2.81074	1.15040693527519e-58	PTS system, IIabc component
fusA	-2.80909	1.28026683478039e-60	Elongation factor G (EF-G)
hemD	-2.80562	2.79269458728421e-51	uroporphyrinogen-III C-methyltransferase (EC 2.1.1.107)
CDR20291_2922	-2.80392	6.32381006477745e-11	Transcription antiterminator
rplQ	-2.77496	5.49795841741168e-54	Large ribosomal subunit protein bL17
rnfA	-2.76996	1.11550231229178e-46	Ion-translocating oxidoreductase complex subunit A (EC 7.-.-.-) (Rnf electron transport complex subunit A)
CDR20291_1727	-2.76859	1.49495605423201e-21	Chorismate biosynthesis-related protein
iunH	-2.7582	2.60388354555261e-47	Inosine-uridine preferring nucleoside hydrolase
cutS	-2.7424	1.42946422321847e-21	Carbon monoxide dehydrogenase, iron-sulfur-binding subunit
CDR20291_0181	-2.73545	8.00417784098183e-28	Peptidase M56 domain-containing protein
CDR20291_3151	-2.72887	2.11737632634924e-46	Protein translocase
hydN2	-2.72616	2.70980422240895e-22	Electron transport protein
agrD	-2.71217	5.67221034187875e-45	Autoinducer prepeptide
lspA	-2.70714	8.97542571847913e-39	Lipoprotein signal peptidase (EC 3.4.23.36) (Prolipoprotein signal peptidase) (Signal peptidase II) (SPase II)
CDR20291_0854	-2.67808	9.74198963766124e-29	ABC transporter, ATP-binding protein
CDR20291_0009	-2.66826	1.63939698744548e-32	Uncharacterized protein
infC	-2.65944	8.65792766946125e-40	Translation initiation factor IF-3
hymA	-2.65094	1.19094405401947e-37	Iron-only hydrogenase, electron-transferring subunit
CDR20291_3110	-2.64064	1.4798045280457e-24	ribonucleoside-diphosphate reductase (EC 1.17.4.1)
hom2	-2.63022	1.72433383685269e-11	Homoserine dehydrogenase (EC 1.1.1.3)
rplK	-2.62365	2.61856012705909e-42	Large ribosomal subunit protein uL11
CDR20291_0113	-2.61942	8.03589320734149e-33	ATP/GTP-binding protein
rplA	-2.6171	2.22100158275234e-45	Large ribosomal subunit protein uL1
CDR20291_2349	-2.61114	6.83754597058735e-37	ABC transporter, ATP-binding protein
CDR20291_1775	-2.60586	5.8491317025032e-62	Stage 0 sporulation protein A homolog
hemB	-2.60179	9.59601530999484e-35	Delta-aminolevulinic acid dehydratase (EC 4.2.1.24)
CDR20291_3177	-2.59606	1.72854404650102e-7	Phage protein
CDR20291_0115	-2.59307	3.54518955668393e-28	Oxidoreductase, thiamine diP-binding subunit
rnfG	-2.58757	5.34683460026681e-29	Ion-translocating oxidoreductase complex subunit G (EC 7.-.-.-) (Rnf electron transport complex subunit G)
secE	-2.58406	1.50502220925147e-43	Protein translocase subunit SecE
CDR20291_0323	-2.57593	2.60388354555261e-47	ABC transporter, ATP-binding protein
CDR20291_2013	-2.5668	2.8307726085159e-52	ATP-dependent RNA helicase
CDR20291_0144	-2.55678	5.56666099718047e-58	RNA-binding protein
rpmG	-2.5454	9.3063906209508e-45	Large ribosomal subunit protein bL33
spoIIIF	-2.52578	5.64415346867537e-41	Stage V sporulation protein B
CDR20291_2007	-2.52577	8.43720863942717e-58	[2Fe-2S]-binding subunit of oxidoreductase
CDR20291_1485	-2.51769	8.50657164857867e-24	Ribose ABC transporter, ATP-binding protein
hpdC	-2.50545	7.34064972328316e-10	4-hydroxyphenylacetate decarboxylase small subunit (HPA decarboxylase small subunit) (EC 4.1.1.83) (4-hydroxyphenylacetate decarboxylase gamma subunit) (p-hydroxyphenylacetate decarboxylase small subunit)
tsf	-2.50361	9.24583050168688e-39	Elongation factor Ts (EF-Ts)
CDR20291_2927	-2.49167	4.80972806966112e-43	Cellobiose-phosphate degrading protein
CDR20291_1774	-2.48903	8.93348691703108e-43	Radical SAM core domain-containing protein
aroB	-2.48864	1.00288443250821e-24	3-dehydroquinate synthase (DHQS) (EC 4.2.3.4)
CDR20291_2979	-2.45965	3.19923880264852e-13	Sugar-bisphosphate aldolase
CDR20291_2404	-2.45431	4.3879255786119e-24	PTS system, IIa component
CDR20291_1059	-2.44703	1.50290081348395e-33	Membrane protein
CDR20291_3067	-2.44566	1.82503017277928e-14	MarR-family transcriptional regulator
CDR20291_1581	-2.44322	3.11535798749234e-36	Membrane protein
CDR20291_3444	-2.44185	7.38937171223015e-13	Ferredoxin
fsaB	-2.42991	3.35088155379836e-41	Fructose-6-phosphate aldolase 2
CDR20291_1484	-2.42697	6.00127891964746e-16	DUF4015 domain-containing protein
CDR20291_0717	-2.41929	2.87318146922446e-41	Membrane protein
pheA	-2.40724	1.98522633642413e-23	Bifunctional chorismate mutase/prephenate dehydratase (EC 4.2.1.51) (Chorismate mutase-prephenate dehydratase) (Prephenate dehydratase) (p-protein)
asnA	-2.38985	8.71199504021522e-44	Aspartate--ammonia ligase (EC 6.3.1.1) (Asparagine synthetase A)
agrB	-2.38784	3.7383435593833e-46	Accessory gene regulator
CDR20291_1990	-2.38782	2.00393003379534e-16	D-hydantoinase
CDR20291_0689	-2.37648	3.9196001176373e-27	ATP-dependent RNA helicase CshA (EC 3.6.4.13)
appA	-2.36875	4.67717516160372e-40	Oligopeptide ABC transporter, substrate-binding protein
CDR20291_0375	-2.36713	3.87887524211868e-16	DUF1904 domain-containing protein
CDR20291_1013	-2.3671	4.2394664403176e-31	DUF177 domain-containing protein
rplL	-2.35621	1.09354586831318e-37	Large ribosomal subunit protein bL12
CDR20291_2008	-2.35511	9.95970079328499e-51	FAD-binding subunit of oxidoreductase
bipA	-2.355	3.45570424025318e-32	Large ribosomal subunit assembly factor BipA (EC 3.6.5.-) (GTP-binding protein BipA)
bglG2	-2.34702	1.35751549369406e-35	Transcription antiterminator
CDR20291_0538	-2.33404	1.84514163259185e-28	TetR-family transcriptional regulator
CDR20291_0321	-2.33042	4.37476995124684e-41	ABC transporter, permease protein
rnfE	-2.31496	4.60944590298036e-27	Ion-translocating oxidoreductase complex subunit E (EC 7.-.-.-) (Rnf electron transport complex subunit E)
hemC	-2.30899	1.47355024584116e-29	Porphobilinogen deaminase (PBG) (EC 2.5.1.61) (Hydroxymethylbilane synthase) (HMBS) (Pre-uroporphyrinogen synthase)
acoA	-2.30877	1.01543030497665e-19	Acetoin:2,6-dichlorophenolindophenol oxidoreductase alpha subunit
CDR20291_2167	-2.30874	2.09648444900557e-31	PTS system, IIbc component
CDR20291_0834	-2.30492	2.37070468324007e-55	Membrane protein
CDR20291_1850	-2.30491	2.64313042543425e-23	cysteine-S-conjugate beta-lyase (EC 4.4.1.13)
CDR20291_3340	-2.2919	2.93102402254096e-41	Type IV prepilin leader peptidase
CDR20291_1487	-2.29056	1.31603805019275e-7	Ribose ABC transporter, substrate-binding lipoprotein
CDR20291_1515	-2.28065	1.64718881202435e-18	GntR-family transcriptional regulator
pflE	-2.27947	1.04933388183043e-30	Pyruvate formate-lyase 3 activating enzyme
rpmF	-2.2728	1.63787985440521e-26	Large ribosomal subunit protein bL32
CDR20291_1405	-2.26866	2.2334196248971e-38	Polysaccharide deacetylase
hymB	-2.25647	9.92026448966714e-29	Iron-only hydrogenase, electron-transferring subunit
argJ	-2.25612	0.000171933	Arginine biosynthesis bifunctional protein ArgJ [Cleaved into: Arginine biosynthesis bifunctional protein ArgJ alpha chain; Arginine biosynthesis bifunctional protein ArgJ beta chain] [Includes: Glutamate N-acetyltransferase (EC 2.3.1.35) (Ornithine acetyltransferase) (OATase) (Ornithine transacetylase); Amino-acid acetyltransferase (EC 2.3.1.1) (N-acetylglutamate synthase) (AGSase)]
CDR20291_2657	-2.25232	2.87299265495411e-39	Capsular polysaccharide biosynthesis protein
CDR20291_0553	-2.21283	1.2485423781027e-14	Multidrug export protein MepA
CDR20291_0597	-2.21018	6.56326e-05	Membrane protein
CDR20291_0322	-2.20765	1.02529562523858e-32	ABC transporter, permease protein
CDR20291_0445	-2.2044	1.46752796123423e-18	Membrane protein
CDR20291_2165	-2.20262	1.20867297829979e-30	Oxidoreductase
CDR20291_0504	-2.19958	3.81038419972864e-17	Hydrolase
CDR20291_0324	-2.19763	1.32597994910677e-34	histidine kinase (EC 2.7.13.3)
CDR20291_2009	-2.19483	9.89971988523713e-27	Na(+)/H(+) antiporter
CDR20291_1147	-2.19173	8.73420562240227e-23	Ribosome maturation factor RimP
CDR20291_1486	-2.1866	4.84995699664262e-17	Ribose ABC transporter, permease protein
CDR20291_1488	-2.17876	1.08183581799467e-29	Membrane protein
CDR20291_2992	-2.16858	1.69997533222846e-31	Transposase, is4
CDR20291_2663	-2.16804	3.75600863014874e-36	Minor teichoic acid biosynthesis protein
CDR20291_1876	-2.16765	6.68801957083925e-37	Coenzyme F420:L-glutamate ligase-like domain-containing protein
ddl	-2.16393	7.79690416347714e-17	D-alanine--D-alanine ligase (EC 6.3.2.4) (D-Ala-D-Ala ligase) (D-alanylalanine synthetase)
flhB	-2.16298	5.15275721838134e-14	Flagellar biosynthetic protein FliR
CDR20291_0505	-2.16246	1.68016098046058e-15	Efflux protein
CDR20291_1849	-2.15577	4.53888559948691e-21	Aminobenzoyl-glutamate transport protein
pyrH	-2.1532	2.47352869867332e-29	Uridylate kinase (UK) (EC 2.7.4.22) (Uridine monophosphate kinase) (UMP kinase) (UMPK)
CDR20291_2403	-2.13215	8.76526792894998e-15	Transcriptional antiterminator
CDR20291_0099	-2.1273	9.1828550636086e-39	Energy-coupling factor transporter ATP-binding protein EcfA2 (EC 3.6.3.-)
CDR20291_0243	-2.11767	7.61317972363256e-14	Glycosyl transferase, group 2 family
CDR20291_2412	-2.1173	1.96944311900469e-18	bis(5'-nucleosyl)-tetraphosphatase (symmetrical) (EC 3.6.1.41)
rpsB	-2.1167	3.4020491133112e-33	Small ribosomal subunit protein uS2
murF	-2.1132	9.43762222775378e-37	UDP-N-acetylmuramoyl-tripeptide--D-alanyl-D-alanine ligase (EC 6.3.2.10) (D-alanyl-D-alanine-adding enzyme)
rpmE	-2.11071	1.75318035872248e-27	Large ribosomal subunit protein bL31
CDR20291_3240	-2.10701	1.20878673782553e-15	precorrin-2 dehydrogenase (EC 1.3.1.76)
CDR20291_1518	-2.10122	3.27494123214326e-45	Permease
aroC	-2.09619	4.0955144690436e-18	Chorismate synthase (CS) (EC 4.2.3.5) (5-enolpyruvylshikimate-3-phosphate phospholyase)
rpsI	-2.0957	3.46486261780321e-25	Small ribosomal subunit protein uS9
CDR20291_3037	-2.09313	1.29555175755777e-19	Amidohydrolase
ascB2	-2.09254	1.97005756792979e-41	6-phospho-beta-glucosidase
purN	-2.08732	1.85168491357968e-21	Phosphoribosylglycinamide formyltransferase (EC 2.1.2.2) (5'-phosphoribosylglycinamide transformylase) (GAR transformylase) (GART)
CDR20291_2043	-2.08584	1.23547048138462e-16	PASTA domain-containing protein
flhA	-2.08095	1.02301848981052e-12	Flagellar biosynthesis protein FlhA
CDR20291_3066	-2.07868	2.69992206545914e-44	Multidrug export protein MepA
tuaG	-2.07315	3.24636960646864e-43	Teichuronic acid biosynthesis glycosyl transferase
CDR20291_1848	-2.07148	8.63691222890568e-11	Peptidase
CDR20291_2658	-2.06924	4.5751202014192e-33	Capsular polysaccharide biosynthesis glycosyl transferase
CDR20291_1065	-2.04986	2.69650670603138e-28	tRNA 5-hydroxyuridine methyltransferase (EC 2.1.1.-) (ho5U methyltransferase)
CDR20291_2200	-2.0484	1.8349128162505e-15	ABC transporter, substrate-binding protein0
murI	-2.04373	1.09566839937185e-35	Glutamate racemase (EC 5.1.1.3)
CDR20291_0116	-2.03777	3.19929966484805e-18	Subunit of oxidoreductase
rpmI	-2.03699	3.42633339811893e-11	Large ribosomal subunit protein bL35
CDR20291_3445	-2.03466	6.4152834115143e-35	Amidohydrolase
CDR20291_0934	-2.02358	5.63769298244759e-24	Photosystem I assembly BtpA
CDR20291_0347	-2.02122	3.98590929761091e-13	Uncharacterized protein
CDR20291_2143	-2.02074	1.8328567761497e-27	Signaling protein
CDR20291_3489	-2.0202	2.34083e-06	Sugar-phosphate isomerase
CDR20291_2058	-2.01979	3.53168736547193e-26	Glutamyl-aminopeptidase
rimM	-2.01813	1.56561556138571e-20	Ribosome maturation factor RimM
CDR20291_2059	-2.0181	1.19022096154175e-29	Iron-only hydrogenase system regulator
CDR20291_1290	-2.01796	5.45464010948982e-30	Membrane protein
CDR20291_3417	-2.01765	2.6962e-06	Single-stranded DNA-binding protein
CDR20291_0320	-2.01161	6.79233e-05	Uncharacterized protein
CDR20291_2581	-2.01022	2.81222469495462e-25	Sodium:dicarboxylate symporter
sdaB	-2.00929	7.75452580996784e-32	L-serine dehydratase (EC 4.3.1.17)
CDR20291_2057	-2.00847	5.69888416610097e-20	Membrane protein
metN	-2.0079	7.61317972363256e-14	D-methionine ABC transporter, ATP-binding protein
treA	-1.9972	2.63529119116898e-16	Trehalose-6-phosphate hydrolase
CDR20291_0263	-1.99536	9.07468401796393e-16	Flagellar protein
CDR20291_1221	-1.99405	1.46450081708163e-29	Membrane protein
fliP	-1.99175	7.27412275120295e-13	Flagellar biosynthetic protein FliP
CDR20291_2164	-1.9915	2.67324654844416e-13	Membrane protein
CDR20291_0348	-1.98982	2.69053455933475e-33	Flagellin N-methylase
CDR20291_1558	-1.98348	2.87776964377405e-25	Pyrimidine/purine nucleoside phosphorylase (EC 2.4.2.1) (EC 2.4.2.2) (Adenosine phosphorylase) (Cytidine phosphorylase) (Guanosine phosphorylase) (Inosine phosphorylase) (Thymidine phosphorylase) (Uridine phosphorylase) (Xanthosine phosphorylase)
CDR20291_0638	-1.97894	9.42230059451333e-33	Uncharacterized protein
CDR20291_2741	-1.97729	2.75069764608274e-21	DeoR-family transcriptional regulator
CDR20291_3126	-1.97669	3.30994266455541e-14	Stage 0 sporulation protein A homolog
CDR20291_3187A	-1.97435	5.30371193843396e-8	Autoinducer prepeptide
abgB2	-1.97298	1.99026401224037e-15	Aminobenzoyl-glutamate utilization protein
CDR20291_2969	-1.97204	3.65676308124723e-38	PTS system, IIabc component
CDR20291_2740	-1.96092	3.02285449407402e-32	Multifunctional fusion protein [Includes: 2-aminoethylphosphonate--pyruvate transaminase (EC 2.6.1.37) (2-aminoethylphosphonate aminotransferase) (AEP transaminase) (AEPT); Phosphonoacetaldehyde hydrolase (Phosphonatase) (EC 3.11.1.1) (Phosphonoacetaldehyde phosphonohydrolase)]
rpoB	-1.95325	7.81350181174416e-30	DNA-directed RNA polymerase subunit beta (RNAP subunit beta) (EC 2.7.7.6) (RNA polymerase subunit beta) (Transcriptase subunit beta)
CDR20291_0487	-1.95177	6.11024165693229e-19	Endonuclease
CDR20291_3332	-1.95159	6.23684759698149e-9	RQC P-site tRNA stabilizing factor (RqcP) (Ribosome-associated protein quality control protein P)
CDR20291_3187	-1.95114	1.92563038776002e-8	Accessory gene regulator
rkpK	-1.94923	7.67539181461344e-33	UDP-glucose 6-dehydrogenase (EC 1.1.1.22)
CDR20291_2993	-1.94573	3.56449444056819e-22	Transposase
pgm2	-1.94192	1.31209440145246e-31	Phosphoglucomutase (EC 5.4.2.2) (Alpha-phosphoglucomutase) (Glucose phosphomutase)
nifJ	-1.94075	2.60938228687776e-22	Pyruvate:ferredoxin oxidoreductase (EC 1.2.7.1) (Pyruvate synthase)
CDR20291_0164	-1.94064	3.75997e-06	Membrane protein
CDR20291_0213	-1.93821	0.00319397	Uncharacterized protein
rnpA	-1.93786	5.07601157693565e-27	Ribonuclease P protein component (RNase P protein) (RNaseP protein) (EC 3.1.26.5) (Protein C5)
selB	-1.93661	1.21799278523037e-29	Selenocysteine-specific elongation factor (SelB translation factor)
acoB	-1.93656	2.2827401954624e-12	Acetoin:2,6-dichlorophenolindophenol oxidoreductase beta subunit
CDR20291_2006	-1.93641	2.42797697130631e-28	Molybdenum-binding subunit of oxidoreductase
hymC	-1.93542	1.64685022751972e-21	Iron-only hydrogenase, catalytic subunit
aroA	-1.93522	1.38601555339547e-18	3-phosphoshikimate 1-carboxyvinyltransferase (EC 2.5.1.19) (5-enolpyruvylshikimate-3-phosphate synthase) (EPSP synthase) (EPSPS)
nadD	-1.93473	2.12354848881774e-32	Probable nicotinate-nucleotide adenylyltransferase (EC 2.7.7.18) (Deamido-NAD(+) diphosphorylase) (Deamido-NAD(+) pyrophosphorylase) (Nicotinate mononucleotide adenylyltransferase) (NaMN adenylyltransferase)
CDR20291_1081	-1.92764	4.09362e-05	Membrane protein
uraA	-1.92586	1.37154655742018e-17	Uracil permease
CDR20291_0098	-1.92487	3.5013394623395e-32	ABC transporter, ATP-binding protein
CDR20291_2161	-1.92242	2.61605181662634e-33	Probable proton-dependent oligopeptide transporter
CDR20291_0183	-1.91831	4.63395915010136e-8	#N/A
CDR20291_2272	-1.91112	2.03205191939268e-24	Signaling protein
CDR20291_2271	-1.91034	8.76380486559705e-32	Signaling protein
CDR20291_3035	-1.91021	2.88256091465598e-12	Dihydroorotate dehydrogenase B (NAD(+)), catalytic subunit (EC 1.3.1.14) (Dihydroorotate oxidase B) (Dihydrothymine dehydrogenase) (Dihydrouracil dehydrogenase) (Orotate reductase (NADH))
rnfD	-1.90863	1.43639708460825e-22	Ion-translocating oxidoreductase complex subunit D (EC 7.-.-.-) (Rnf electron transport complex subunit D)
CDR20291_0531	-1.9066	2.3371652374607e-27	Membrane-associated metalloprotease
CDR20291_2245	-1.90535	9.42258392329511e-27	Oligoendopeptidase
CDR20291_0019	-1.90353	5.38701345400553e-22	Membrane protein
cwlD	-1.90337	1.43724320661936e-21	Germination-specific N-acetylmuramoyl-L-alanine amidase
CDR20291_1187	-1.90232	8.61804821173939e-7	Padr-family transcriptional regulator
CDR20291_2926	-1.90019	1.70045526044945e-23	Phosphosugar-binding transcriptional regulator
CDR20291_0271	-1.8997	1.35976068520592e-10	Exported protein
rpsT	-1.89922	4.95101434484594e-23	Small ribosomal subunit protein bS20
CDR20291_0835	-1.89656	1.21799278523037e-29	UbiA prenyltransferase family membrane protein
CDR20291_0614	-1.89646	2.44346e-06	ArsR family transcriptional regulator
CDR20291_2937	-1.89477	2.32555741978885e-19	Peptidase M20 domain-containing protein 2
CDR20291_2656	-1.89108	1.06340507348226e-32	Cell-wall hydrolase
CDR20291_2483	-1.88997	2.83480706544003e-22	Pseudouridine synthase (EC 5.4.99.-)
CDR20291_3127	-1.88586	1.34348295278242e-13	histidine kinase (EC 2.7.13.3)
flhF	-1.88458	1.56864250046116e-11	Flagellar biosynthesis protein FlhF
purH	-1.88369	8.30236257548686e-16	Bifunctional purine biosynthesis protein PurH [Includes: Phosphoribosylaminoimidazolecarboxamide formyltransferase (EC 2.1.2.3) (AICAR transformylase); IMP cyclohydrolase (EC 3.5.4.10) (ATIC) (IMP synthase) (Inosinicase)]
CDR20291_2839	-1.88188	0.00219693	Probable carbohydrate hydrolase (N-terminus)
CDR20291_1193	-1.88175	1.6916266551923e-17	Lantibiotic ABC transporter, permease protein
CDR20291_1753	-1.87727	3.4501158495156e-15	Lipoprotein
CDR20291_0506	-1.87604	1.71776356029107e-15	TetR-family transcriptional regulator
CDR20291_0999	-1.86996	2.61069259033574e-23	Ribosomal processing cysteine protease Prp
fabG	-1.86507	2.39508879316058e-7	3-oxoacyl-[acyl-carrier-protein] reductase (EC 1.1.1.100)
CDR20291_1996	-1.86503	8.22774599706257e-14	Probable amidohydrolase
murD	-1.86147	7.3986910649675e-27	UDP-N-acetylmuramoylalanine--D-glutamate ligase (EC 6.3.2.9) (D-glutamic acid-adding enzyme) (UDP-N-acetylmuramoyl-L-alanyl-D-glutamate synthetase)
CDR20291_2402	-1.85646	2.16458983291971e-18	PTS system, IIbc component
fliH	-1.85469	1.50216516610233e-10	Flagellar assembly protein
CDR20291_1707	-1.85346	1.52645857172176e-18	Two-component system response regulator
sigV	-1.85268	1.09487487884582e-26	RNA polymerase sigma factor
CDR20291_3185	-1.85089	2.38333518966628e-13	Abc transporter, atp-binding protein
CDR20291_3038	-1.85002	7.40257376378816e-12	D-aminoacylase
bglG1	-1.84829	0.000970423	Transcription antiterminator
fliM	-1.84363	1.11235023467472e-11	Flagellar motor switch protein FliM
CDR20291_2005	-1.84258	6.78798574047209e-10	Uncharacterized protein
CDR20291_1188	-1.83982	1.25335058254936e-25	Membrane protein
fabF	-1.83913	3.2961475224439e-7	3-oxoacyl-[acyl-carrier-protein] synthase 2 (EC 2.3.1.179)
flgG	-1.83801	6.08635874787143e-11	Flagellar basal-body rod protein FlgG
CDR20291_2661	-1.83643	2.22102723028188e-28	Beta-glycosyltransferase
CDR20291_2486	-1.83578	5.98380916109316e-8	General stress protein
CDR20291_3441	-1.83463	2.60796654700435e-34	Exported phosphoesterase
cspA	-1.83198	2.5509120304161e-16	Cold shock protein
CDR20291_1442	-1.82885	2.61719769141884e-8	Phage protein
CDR20291_2983	-1.82846	3.61834403368993e-25	Abc-type fe3+ transport system periplasmic component-like protein
CDR20291_1055	-1.82607	3.44769163060037e-21	Glucosyl-3-phosphoglycerate synthase (EC 2.4.1.266)
spoVAC	-1.81879	0.000153519	Stage V sporulation protein AC
CDR20291_2062	-1.81871	4.00843465673441e-20	Radical SAM-superfamily protein
CDR20291_1125	-1.8149	1.17511464604624e-17	Putative pre-16S rRNA nuclease (EC 3.1.-.-)
rplT	-1.81396	7.75952587172105e-25	Large ribosomal subunit protein bL20
CDR20291_0245	-1.81338	1.77459984386885e-13	Carbamoyl-phosphate-synthetase
rpmH	-1.81128	1.63363405488392e-10	Large ribosomal subunit protein bL34
bglA2	-1.80728	8.07005273058185e-32	6-phospho-beta-glucosidase BglA
CDR20291_0160	-1.80614	5.76989077707754e-23	Radical SAM-family protein
fliQ	-1.80089	9.61611983816643e-10	Flagellar biosynthetic protein FliQ
fabD	-1.80083	7.03741472804491e-7	Malonyl CoA-acyl carrier protein transacylase (EC 2.3.1.39)
CDR20291_1072	-1.79853	3.30243e-06	Integrase, catalytic region
CDR20291_2550	-1.79715	6.81642000198728e-21	Ribosome-binding ATPase YchF
pyrR	-1.79597	7.23980194536993e-14	Bifunctional protein PyrR [Includes: Pyrimidine operon regulatory protein; Uracil phosphoribosyltransferase (UPRTase) (EC 2.4.2.9)]
CDR20291_3419	-1.79156	1.3182231394753e-32	S-adenosylmethionine-dependent methyltransferase domain-containing protein
murC	-1.78787	2.70033505589272e-23	UDP-N-acetylmuramate--L-alanine ligase (EC 6.3.2.8) (UDP-N-acetylmuramoyl-L-alanine synthetase)
rpsO	-1.78776	2.36839935144192e-7	Small ribosomal subunit protein uS15
CDR20291_2001	-1.78766	9.16969730981277e-28	Restriction enzyme
CDR20291_2690	-1.78632	4.97494584365321e-16	Preprotein translocase subunit YajC
pbuX	-1.7858	1.14696767261363e-12	Xanthine permease
fliA	-1.78481	1.06380552439517e-9	RNA polymerase sigma factor for flagellar operon
mreB1	-1.78392	3.9912543274845e-13	Cell shape-determining protein MreB
rpmA	-1.78004	1.37993921171369e-19	Large ribosomal subunit protein bL27
CDR20291_2591	-1.77494	2.2286782921223e-16	Conserved hypothetical pentapeptide repeat protein
rplU	-1.77329	2.07086252717755e-20	Large ribosomal subunit protein bL21
CDR20291_3215	-1.77076	3.9872072474229e-31	RNA methyltransferase
CDR20291_3068	-1.76283	2.71583775122831e-14	PadR-family transcriptional regulator
uppS	-1.76281	1.17088481300046e-21	Isoprenyl transferase (EC 2.5.1.-)
fabK	-1.76256	1.12021e-06	Probable nitronate monooxygenase
CDR20291_3077	-1.75908	1.29536561290151e-18	Exported protein
spaR	-1.75857	2.5592973344665e-29	Stage 0 sporulation protein A homolog
CDR20291_1516	-1.75559	7.809936307697e-32	ABC transporter, ATP-binding protein
CDR20291_0765	-1.75538	8.9462196765671e-15	MarR-family transcriptional regulator
ptb	-1.75514	2.56386870524044e-17	Phosphate butyryltransferase
CDR20291_0100	-1.75197	8.227573008425e-25	ABC transporter, permease protein
CDR20291_3388	-1.75008	0.00474039	Uncharacterized protein
CDR20291_1652	-1.74949	4.48513e-05	Pyrimidine dimer DNA glycosylase
CDR20291_2372	-1.74565	8.20235019060476e-19	THIF-type NAD/FAD binding fold domain-containing protein
bglA1	-1.74295	1.81189029291954e-12	6-phospho-beta-glucosidase
CDR20291_0244	-1.74282	5.53086593398054e-13	Uncharacterized protein
fabZ	-1.74268	2.06758203014619e-19	3-hydroxyacyl-[acyl-carrier-protein] dehydratase FabZ (EC 4.2.1.59) ((3R)-hydroxymyristoyl-[acyl-carrier-protein] dehydratase) ((3R)-hydroxymyristoyl-ACP dehydrase) (Beta-hydroxyacyl-ACP dehydratase)
CDR20291_1256	-1.74157	8.89002851174434e-30	Putative competence-damage inducible protein
rpsU	-1.73915	4.0160124778075e-18	tRNA binding protein
purR	-1.73707	3.1985600955893e-18	Transcriptional repressor
fdhA	-1.73519	2.62048941541121e-24	L-seryl-tRNA(Sec) selenium transferase (EC 2.9.1.1) (Selenocysteine synthase) (Sec synthase) (Selenocysteinyl-tRNA(Sec) synthase)
CDR20291_0276	-1.72731	1.34978476188953e-10	Multiprotein complex assembly protein
CDR20291_0628	-1.72691	5.51104553669411e-20	Membrane protein
murE	-1.72578	1.58929e-06	UDP-N-acetylmuramoyl-L-alanyl-D-glutamate--2,6-diaminopimelate ligase (EC 6.3.2.13) (Meso-A2pm-adding enzyme) (Meso-diaminopimelate-adding enzyme) (UDP-MurNAc-L-Ala-D-Glu:meso-diaminopimelate ligase) (UDP-MurNAc-tripeptide synthetase) (UDP-N-acetylmuramyl-tripeptide synthetase)
CDR20291_2495	-1.72258	2.52273535982844e-15	Amino acid permease
acoC	-1.72258	2.01837154957722e-16	E2 component of acetoin dehydrogenase enzyme system (Dihydrolipoamide acetyltransferase)
CDR20291_2538	-1.71788	2.01443151981511e-8	Cell division protein
hpt	-1.71639	8.15838447205788e-31	Hypoxanthine phosphoribosyltransferase (EC 2.4.2.8)
CDR20291_1408	-1.71611	3.5013394623395e-32	Anti-sigma(V) factor RsiV
tgt	-1.71502	3.32342293297769e-20	Queuine tRNA-ribosyltransferase (EC 2.4.2.29) (Guanine insertion enzyme) (tRNA-guanine transglycosylase)
CDR20291_1257	-1.71441	1.38044545261935e-31	Hydrolase
rpoC	-1.71272	3.04771966401031e-24	DNA-directed RNA polymerase subunit beta' (RNAP subunit beta') (EC 2.7.7.6) (RNA polymerase subunit beta') (Transcriptase subunit beta')
CDR20291_3186	-1.71259	1.66801425634181e-10	Membrane protein, putative
manC	-1.71174	1.02469298013417e-24	mannose-1-phosphate guanylyltransferase (EC 2.7.7.13)
fleN	-1.70991	9.55882447663298e-10	Flagellar number regulator
hisD	-1.70839	1.36782888371062e-23	Histidinol dehydrogenase (HDH) (EC 1.1.1.23)
trmD	-1.70372	8.22275873143781e-21	tRNA (guanine-N(1)-)-methyltransferase (EC 2.1.1.228) (M1G-methyltransferase) (tRNA [GM37] methyltransferase)
CDR20291_0633	-1.69784	3.78471852429131e-20	Signaling protein
CDR20291_3525	-1.69501	1.23918273166691e-7	DUF951 domain-containing protein
queA	-1.69418	8.35858634721692e-25	S-adenosylmethionine:tRNA ribosyltransferase-isomerase (EC 2.4.99.17) (Queuosine biosynthesis protein QueA)
CDR20291_1579	-1.6908	1.20075390722059e-23	TetR-family transcriptional regulator
CDR20291_2003	-1.68613	2.36446327237113e-16	Uncharacterized protein
purD	-1.68524	2.84483524572847e-14	Phosphoribosylamine--glycine ligase (EC 6.3.4.13) (GARS) (Glycinamide ribonucleotide synthetase) (Phosphoribosylglycinamide synthetase)
CDR20291_0587	-1.68464	4.52919714730562e-14	DUF3795 domain-containing protein
CDR20291_0273	-1.68377	6.68822568635879e-10	Flagellar basal-body rod protein
spoIIID	-1.68038	0.00310937	Stage III sporulation protein D
cheR	-1.67968	1.00529677068312e-19	protein-glutamate O-methyltransferase (EC 2.1.1.80)
CDR20291_2707	-1.67266	9.0687772676716e-22	ABC transporter, ATP-binding/permease protein
CDR20291_2451	-1.66771	1.31596334766151e-10	Transcriptional antiterminator
CDR20291_3398	-1.66383	4.16460019585165e-18	Calycin-like domain-containing protein
CDR20291_2029	-1.65866	6.07032424673967e-18	Cations transporter
CDR20291_2390	-1.65162	2.45474487508442e-18	serine-type D-Ala-D-Ala carboxypeptidase (EC 3.4.16.4)
CDR20291_0382	-1.64927	2.49945923159199e-11	Integrase, catalytic region
CDR20291_1098	-1.64912	2.99974267681071e-16	Ribosome biogenesis GTPase A
CDR20291_1691	-1.64725	1.97784139539829e-10	Nitrite and sulfite reductase subunit
CDR20291_0159	-1.64463	1.75454025153299e-18	Lantibiotic ABC transporter, ATP-binding protein
CDR20291_1404	-1.64304	3.51724728256898e-22	Amino acid permease
CDR20291_0766	-1.63862	2.48816793453544e-21	Acetyltransferase
CDR20291_1057	-1.63797	1.20056726939436e-23	DUF3866 family protein
ruvC	-1.63606	4.82747775424849e-19	Crossover junction endodeoxyribonuclease RuvC (EC 3.1.21.10) (Holliday junction nuclease RuvC) (Holliday junction resolvase RuvC)
CDR20291_1220	-1.63506	1.59383156346834e-8	Membrane protein
metE	-1.63396	7.22361240594809e-15	S-adenosylmethionine synthase (AdoMet synthase) (EC 2.5.1.6) (MAT) (Methionine adenosyltransferase)
CDR20291_2002	-1.62972	2.82868388831876e-8	Cell division GTPase
CDR20291_1619	-1.62685	3.74248298758987e-15	Transcriptional regulator
CDR20291_1710	-1.6191	6.55493191782848e-24	BaiN-like insert domain-containing protein
CDR20291_0242	-1.61796	9.29791839447164e-8	Glycosyl transferase family 2
CDR20291_0540	-1.61746	1.96814831439346e-8	Membrane protein
selD	-1.61601	4.57302502378511e-22	Selenide, water dikinase (EC 2.7.9.3) (Selenium donor protein) (Selenophosphate synthase)
CDR20291_2662	-1.61036	7.71705124437779e-22	Teichuronic acid biosynthesis glycosyl transferase
fumA	-1.60677	2.03369739028648e-15	Fumarate hydratase, subunit A
lgt	-1.60268	4.4313692648309e-12	Phosphatidylglycerol--prolipoprotein diacylglyceryl transferase (EC 2.5.1.145)
CDR20291_2287	-1.60165	5.34363766895501e-29	Exonuclease
CDR20291_2986	-1.60036	1.63047755769549e-27	Chromosome segregation ATPase
CDR20291_2677	-1.59978	0.00270032	Cell wall teichoic acid glycosylation protein
CDR20291_0118	-1.59849	3.30720854349517e-15	Phosphoglucosamine mutase (EC 5.4.2.10)
CDR20291_1227	-1.59827	3.03016127087423e-14	TetR-family transcriptional regulator
CDR20291_3434	-1.59771	9.59898547275196e-16	Methionine synthase (EC 2.1.1.13) (5-methyltetrahydrofolate--homocysteine methyltransferase)
CDR20291_1467	-1.59474	2.44934141925402e-12	MarR-family transcriptional regulator
mraY	-1.58218	1.62631829043542e-19	Phospho-N-acetylmuramoyl-pentapeptide-transferase (EC 2.7.8.13) (UDP-MurNAc-pentapeptide phosphotransferase)
metI	-1.58162	1.12600662161823e-14	D-methionine ABC transporter, permease protein
CDR20291_3128	-1.58095	2.95896056255522e-10	Stage 0 sporulation protein A homolog
CDR20291_2692	-1.57525	2.08033499289133e-21	Membrane protein
CDR20291_3442	-1.56654	4.68245987719751e-25	NAD-dependent epimerase/dehydratase domain-containing protein
CDR20291_3148	-1.56628	1.59966451347818e-18	FAD-dependent protein C-terminal domain-containing protein
xylR	-1.56621	3.61546976356637e-15	Xylose repressor
CDR20291_0566	-1.56533	4.52145576520117e-18	histidine kinase (EC 2.7.13.3)
CDR20291_1078	-1.5614	4.97817371743134e-7	Uncharacterized protein
CDR20291_1626	-1.56063	2.18595164303127e-8	Sodium/phosphate cotransporter
CDR20291_0558	-1.56033	1.64176458656436e-14	Radical SAM superfamily protein
CDR20291_1054	-1.56013	4.95505678671743e-20	Exported protein
CDR20291_0935	-1.55976	8.62575629032656e-15	PTS system, IIb component
CDR20291_0933	-1.55757	2.13541476351885e-13	PTS system, IIa component
rplS	-1.55714	4.32131974573074e-19	Large ribosomal subunit protein bL19
CDR20291_2163	-1.55326	1.76807050788109e-12	Uncharacterized protein
CDR20291_1975	-1.55026	1.46198052423404e-19	ABC transporter, ATP-binding protein
CDR20291_1250	-1.54955	3.04519423473204e-17	Oligopeptide transporter
spoVG	-1.54944	4.39580704626428e-16	Putative septation protein SpoVG
CDR20291_3139	-1.54905	1.0205e-05	PTS system, IIa component
CDR20291_3508	-1.54721	8.01289050328567e-16	Ribosomal RNA large subunit methyltransferase H (EC 2.1.1.177) (23S rRNA (pseudouridine1915-N3)-methyltransferase) (23S rRNA m3Psi1915 methyltransferase) (rRNA (pseudouridine-N3-)-methyltransferase RlmH)
CDR20291_2512	-1.54282	1.76236178162649e-19	Exported protein
CDR20291_1629	-1.54198	2.8557557903745e-16	Corrinoid protein
CDR20291_1441	-1.53971	2.82364865184082e-11	Phage protein
cbiK	-1.53598	3.25621525845162e-17	Sirohydrochlorin cobaltochelatase
thiK	-1.53588	5.35227e-05	Hydroxyethylthiazole kinase (EC 2.7.1.50) (4-methyl-5-beta-hydroxyethylthiazole kinase) (TH kinase) (Thz kinase)
CDR20291_1506	-1.53444	1.51199e-06	ABC transporter, permease protein
buk	-1.5309	5.24598515646606e-16	Probable butyrate kinase (BK) (EC 2.7.2.7) (Branched-chain carboxylic acid kinase)
rpiB2	-1.52784	9.04419646179044e-18	Ribose-5-phosphate isomerase 2
cspB	-1.52458	7.43949362146399e-11	Cold shock protein
CDR20291_2015	-1.52434	9.5282988744481e-14	Probable multidrug resistance protein NorM (Multidrug-efflux transporter)
CDR20291_0169	-1.5228	8.09798541133173e-17	Drug/sodium antiporter
CDR20291_0441	-1.5156	7.340688972447e-17	serine-type D-Ala-D-Ala carboxypeptidase (EC 3.4.16.4)
CDR20291_0325	-1.51356	1.51988841841897e-16	Stage 0 sporulation protein A homolog
CDR20291_3539	-1.51181	1.18055196999745e-21	Putative membrane protein insertion efficiency factor
CDR20291_2119	-1.50998	3.1787e-06	MarR-family transcriptional regulator
CDR20291_1056	-1.50988	2.04030156669875e-21	Glycosyltransferase
truA1	-1.50254	1.4111877288075e-18	tRNA pseudouridine synthase A (EC 5.4.99.12) (tRNA pseudouridine(38-40) synthase) (tRNA pseudouridylate synthase I) (tRNA-uridine isomerase I)
CDR20291_0133	-1.50145	1.17806399745968e-18	Transcription antiterminator
CDR20291_1578	-1.50096	3.17635649374265e-18	FMN-binding exported protein
bglG	-1.49884	2.8298359948365e-16	Beta-glucoside bgl operon transcription antiterminator
CDR20291_0378	-1.49861	9.69817260102705e-21	tRNA (Uracil-5-)-methyltransferase
CDR20291_0383	-1.49477	7.19503949760039e-14	Insertion element IS150 protein InsJ-like helix-turn-helix domain-containing protein
rnfC	-1.49435	1.08315240699413e-14	Ion-translocating oxidoreductase complex subunit C (EC 7.-.-.-) (Rnf electron transport complex subunit C)
CDR20291_1507	-1.49138	4.53018192896258e-13	Exported protein
sA	-1.48744	1.67375662706824e-18	Phosphatidate cytidylyltransferase (EC 2.7.7.41)
CDR20291_0936	-1.48626	1.18227542925714e-11	PTS system, IIc component
CDR20291_0932	-1.48518	1.72082590450657e-15	GntR-family transcriptional regulator
CDR20291_2622	-1.48448	7.61322802763426e-10	cysteine-S-conjugate beta-lyase (EC 4.4.1.13)
CDR20291_1904	-1.48228	1.23296036549444e-13	Thiamine-binding protein domain-containing protein
mraW	-1.48183	1.69726472236782e-18	Ribosomal RNA small subunit methyltransferase H (EC 2.1.1.199) (16S rRNA m(4)C1402 methyltransferase) (rRNA (cytosine-N(4)-)-methyltransferase RsmH)
spoIV	-1.48175	4.55031362855175e-24	Stage IV sporulation protein
CDR20291_0145	-1.47947	1.65389386238751e-19	Amidohydrolase
rrf	-1.4784	4.06041516164899e-19	Ribosome-recycling factor (RRF) (Ribosome-releasing factor)
pepT	-1.47711	4.06443837641915e-16	Peptidase T (EC 3.4.11.4) (Aminotripeptidase) (Tripeptidase) (Tripeptide aminopeptidase)
CDR20291_0635	-1.47043	7.69494240265032e-20	Endonuclease MutS2 (EC 3.1.-.-) (Ribosome-associated protein quality control-upstream factor) (RQC-upstream factor) (RqcU) (EC 3.6.4.-)
CDR20291_1071	-1.46973	2.65317587071778e-11	Insertion element IS150 protein InsJ-like helix-turn-helix domain-containing protein
CDR20291_1751	-1.46842	1.22577166321643e-12	Lantibiotic abc transporter, permease protein
CDR20291_0828	-1.46822	1.59542366448156e-15	UPF0371 protein CDR20291_0828
CDR20291_3331	-1.46079	4.29106440606501e-8	Sporulation protein YabP
CDR20291_2852	-1.45942	2.21490908007425e-11	Transcriptional antiterminator
cobU	-1.45681	2.1280022037511e-18	Adenosylcobinamide kinase (EC 2.7.1.156) (EC 2.7.7.62) (Adenosylcobinamide-phosphate guanylyltransferase)
CDR20291_0117	-1.45393	1.34416309560473e-10	Subunit of oxidoreductase
cbiJ	-1.45208	5.93426203966117e-11	Cobalt-precorrin-6a reductase
CDR20291_2052	-1.45051	3.63103431446022e-14	DNA mismatch repair protein
CDR20291_1191	-1.44848	6.37654162360869e-7	Lantibiotic ABC transporter, ATP-binding protein
CDR20291_1053	-1.44651	1.09295765956822e-18	Pyrophosphokinase
CDR20291_1628	-1.44624	9.71544269132518e-24	Acetyltransferase
hpdB	-1.44191	1.95806654477141e-16	4-hydroxyphenylacetate decarboxylase glycyl radical subunit (HPA decarboxylase glycyl radical subunit) (EC 4.1.1.83) (4-hydroxyphenylacetate decarboxylase catalytic beta subunit) (4-hydroxyphenylacetate decarboxylase large subunit) (p-hydroxyphenylacetate decarboxylase large subunit)
CDR20291_2584	-1.44074	7.6671068734752e-17	cysteine-S-conjugate beta-lyase (EC 4.4.1.13)
CDR20291_0259	-1.4401	6.34046e-06	Flagellar protein
CDR20291_0018	-1.4358	1.86748775908988e-16	Membrane protein
CDR20291_1674	-1.43455	3.63530057336435e-11	tRNA(Ile)-lysidine/2-thiocytidine synthase N-terminal domain-containing protein
CDR20291_1706	-1.43415	3.10840392688224e-8	Two-component sensor histidine kinase
accA	-1.43253	0.000139927	Acetyl-coenzyme A carboxylase carboxyl transferase subunit alpha (ACCase subunit alpha) (Acetyl-CoA carboxylase carboxyltransferase subunit alpha) (EC 2.1.3.15)
CDR20291_0777	-1.432	1.14795e-05	Phage protein
CDR20291_0170	-1.43101	1.89360318269796e-17	ABC transporter, ATP-binding protein
purG	-1.43048	1.13572199504134e-12	Phosphoribosylformylglycinamidine cyclo-ligase (EC 6.3.3.1) (AIR synthase) (AIRS) (Phosphoribosyl-aminoimidazole synthetase)
ffh	-1.42972	6.15417439792665e-14	Signal recognition particle protein (EC 3.6.5.4) (Fifty-four homolog)
CDR20291_0541	-1.42938	0.000336292	Transcriptional regulator
CDR20291_1540	-1.42767	4.83833246155653e-15	Citrate lyase beta subunit
CDR20291_1505	-1.42698	4.82225093917851e-7	ABC transporter, ATP-binding protein
purF	-1.4262	2.28764157479826e-12	Amidophosphoribosyltransferase (ATase) (EC 2.4.2.14) (Glutamine phosphoribosylpyrophosphate amidotransferase) (GPATase)
CDR20291_1082	-1.42443	3.65218e-05	Membrane protein
CDR20291_1630	-1.42195	1.29275440633372e-19	Methyltransferase
CDR20291_1354	-1.42182	5.55226066039507e-14	Multidrug export protein MepA
CDR20291_2027	-1.42016	4.21871043806761e-9	Probable nitronate monooxygenase
CDR20291_0467	-1.41811	3.94686083911527e-8	protein-glutamate methylesterase (EC 3.1.1.61)
accD	-1.41791	0.000104799	Acetyl-coenzyme A carboxylase carboxyl transferase subunit beta (ACCase subunit beta) (Acetyl-CoA carboxylase carboxyltransferase subunit beta) (EC 2.1.3.15)
CDR20291_3350	-1.41743	2.28501119653604e-7	Pilin
CDR20291_3318	-1.41541	9.31819832716443e-18	Threonylcarbamoyl-AMP synthase (TC-AMP synthase) (EC 2.7.7.87) (L-threonylcarbamoyladenylate synthase)
CDR20291_2288	-1.41408	3.68592708392325e-21	tRNA(Ile)-lysidine/2-thiocytidine synthase N-terminal domain-containing protein
CDR20291_1956	-1.41403	1.02473039385519e-18	rRNA methylase
CDR20291_1385	-1.41208	5.99301229745459e-16	Dehydrogenase, electron transfer subunit
CDR20291_2440	-1.41114	4.14987154143267e-11	Phosphotransferase system, B component
CDR20291_3481	-1.40994	1.21685476247812e-15	Acetyltransferase
CDR20291_1903	-1.40838	5.43574612979664e-15	ABC transporter, permease protein
CDR20291_1219	-1.40825	1.19554e-05	Phage-related protein
CDR20291_0351	-1.40791	7.95688849441453e-18	Phosphoesterase
CDR20291_1166	-1.40579	1.18930711964231e-19	ATP/GTP binding protein
CDR20291_1517	-1.40361	4.23135851821899e-21	ABC transporter, peremase protein
CDR20291_0778	-1.4021	2.70357565671513e-9	Uncharacterized protein
CDR20291_0559	-1.39977	7.14627309533735e-9	Acetyltransferase
CDR20291_2099	-1.39874	2.2314990781779e-16	Cell surface protein
CDR20291_2679	-1.3933	5.157364439275e-16	PIG-L family deacetylase
fabH	-1.39221	3.00039e-05	Beta-ketoacyl-[acyl-carrier-protein] synthase III (Beta-ketoacyl-ACP synthase III) (KAS III) (EC 2.3.1.180) (3-oxoacyl-[acyl-carrier-protein] synthase 3) (3-oxoacyl-[acyl-carrier-protein] synthase III)
CDR20291_1418	-1.39183	9.84397500771551e-16	Phage-related protein
rpoD2	-1.38853	1.47149331954214e-14	RNA polymerase sigma factor
CDR20291_3455	-1.38818	1.68781411119425e-15	VOC domain-containing protein
xpt	-1.38793	5.27770373510161e-15	Xanthine phosphoribosyltransferase (XPRTase) (EC 2.4.2.22)
CDR20291_0364	-1.38729	6.49138591187864e-15	Membrane protein
dusB	-1.38701	3.1777088402114e-13	tRNA-dihydrouridine synthase (EC 1.3.1.-)
ruvA	-1.38296	8.68361584579269e-15	Holliday junction branch migration complex subunit RuvA
mviN	-1.3793	3.24078569661902e-12	Probable lipid II flippase MurJ
rho	-1.37752	1.60084540336538e-14	Transcription termination factor Rho (EC 3.6.4.-) (ATP-dependent helicase Rho)
CDR20291_1463	-1.37511	2.30757e-05	N-acetylmuramoyl-l-alanine amidase (Cell wall hydrolase) region relative to most database matches
CDR20291_2397	-1.37357	1.73018531402264e-14	TetR-family transcriptional regulator
jag	-1.37298	4.08140184246145e-16	SpoIIIJ-associated protein
CDR20291_2457	-1.36757	8.4446665520019e-8	Stage 0 sporulation protein A homolog
CDR20291_1073	-1.36533	0.000860324	Phage protein
CDR20291_0567	-1.36527	3.11154310258334e-14	Lantibiotic ABC transporter, ATP-binding protein
CDR20291_3457	-1.36436	7.90525508308381e-15	YcxB-like C-terminal domain-containing protein
CDR20291_3407	-1.36084	1.0202890384215e-17	Probable dipeptidase
CDR20291_1889	-1.35936	1.38943835589151e-8	Acyl-CoA thioesterase
CDR20291_1406	-1.35743	1.27097266277898e-20	peptidylprolyl isomerase (EC 5.2.1.8)
CDR20291_3488	-1.34669	1.04390978373503e-7	4-hydroxy-tetrahydrodipicolinate synthase (HTPA synthase) (EC 4.3.3.7)
dpaL1	-1.34209	3.06571e-05	Diaminopropionate ammonia-lyase
prs	-1.34067	2.35173841647926e-15	Ribose-phosphate pyrophosphokinase (RPPK) (EC 2.7.6.1) (5-phospho-D-ribosyl alpha-1-diphosphate synthase) (Phosphoribosyl diphosphate synthase) (Phosphoribosyl pyrophosphate synthase) (P-Rib-PP synthase) (PRPP synthase) (PRPPase)
glsA	-1.34028	8.08864521823982e-14	Glutaminase (EC 3.5.1.2)
CDR20291_1620	-1.34023	1.36580436869115e-18	Probable acyltransferase
CDR20291_1440	-1.33833	8.82706e-06	Phage protein
CDR20291_0241	-1.33519	3.77419e-05	Glycosyltransferase
CDR20291_1111	-1.33287	0.0023978	UPF0102 protein CDR20291_1111
CDR20291_3319	-1.33286	1.88429272854164e-16	Zinc transporter
CDR20291_3288	-1.32894	0.00363672	HTH luxR-type domain-containing protein
CDR20291_2367	-1.32784	2.55989003196785e-18	DNA polymerase III subunit delta (EC 2.7.7.7)
CDR20291_3069	-1.32511	1.87043764060065e-12	Iron-sulfur flavoprotein
CDR20291_2995	-1.32497	2.85691340849718e-10	Crispr-associated autoregulator, devr family
CDR20291_1614	-1.32371	0.000107218	Molybdenum cofactor sulfurase
tcdE	-1.32201	2.93679e-06	Cell wall hydrolase protein
CDR20291_1631	-1.32057	2.53596862486567e-13	Vitamin B12 dependent methionine synthase, activation domain
CDR20291_0761	-1.31914	4.53222328221216e-14	ATP-dependent RNA helicase
CDR20291_1991	-1.31902	8.62265737814144e-8	Amidohydrolase
CDR20291_2666	-1.31762	1.36441201042181e-15	Polysaccharide biosynthesis protein
obg	-1.31559	8.70208761886265e-12	GTPase Obg (EC 3.6.5.-) (GTP-binding protein Obg)
CDR20291_1538	-1.3143	9.2990436871893e-18	ATP/GTP-binding protein
purC	-1.3141	2.396113031724e-11	Phosphoribosylaminoimidazole-succinocarboxamide synthase (EC 6.3.2.6) (SAICAR synthetase)
acoL	-1.31377	4.26229200877781e-8	Dihydrolipoyl dehydrogenase (EC 1.8.1.4)
CDR20291_0654	-1.31324	4.02747487764434e-14	Carbon monoxide dehydrogenase/acetyl-CoA synthase complex, methyltransferase subunit
CDR20291_3404	-1.31318	5.04117826816045e-11	Cell wall hydrolase
CDR20291_1972	-1.31298	9.58593109113354e-8	Regulatory protein
CDR20291_1539	-1.31246	1.25094870762558e-16	TRSP domain C terminus to PRTase_2
CDR20291_2984	-1.3119	4.33700095739112e-11	DJ-1/PfpI domain-containing protein
metQ	-1.3115	1.18072040979083e-11	D-methionine ABC transporter, substrate-binding lipoprotein
cobT	-1.31045	6.88182711439212e-13	Nicotinate-nucleotide--dimethylbenzimidazole phosphoribosyltransferase (NN:DBI PRT) (EC 2.4.2.21) (N(1)-alpha-phosphoribosyltransferase)
CDR20291_3490	-1.30912	1.11749741284889e-7	Ascorbate-specific PTS system EIIC component (Ascorbate-specific permease IIC component UlaA)
CDR20291_2401	-1.30741	7.01348853152213e-12	Probable 6-phospho-alpha-glucosidase
CDR20291_1554	-1.30002	0.00176938	Membrane protein
CDR20291_0031	-1.29905	0.00807597	PTS system, IIb component
CDR20291_1549	-1.29735	3.96036628232176e-13	Signaling protein
CDR20291_2166	-1.29434	1.11399e-06	Membrane-associated caaX amino terminal protease
CDR20291_1989	-1.2934	5.04853e-05	Probable amidohydrolase
CDR20291_1508	-1.28944	0.00113865	Membrane protein
glvC	-1.28924	4.37937e-06	PTS system, IIbc component
CDR20291_2582	-1.28734	3.00887841517234e-17	Membrane protein
CDR20291_0927	-1.28722	1.58332106611418e-9	Polysaccharide biosynthesis/sporulation protein
CDR20291_2996	-1.28399	1.04341470601077e-12	Uncharacterized protein
CDR20291_1509	-1.28136	5.84279512935866e-13	Exported protein
CDR20291_1070	-1.2809	7.87082596677622e-18	Cell surface protein
CDR20291_1438	-1.27974	4.4856e-05	Phage protein
CDR20291_2442	-1.27857	8.91532752061678e-14	H+-ATPase subunit H
tagT	-1.27725	3.88801e-05	PTS system, IIabc component
CDR20291_3138	-1.276	0.000210816	PTS system, IIc component
CDR20291_1289	-1.27447	1.93143309538221e-12	Membrane protein
CDR20291_0596	-1.27409	1.86778222839365e-14	Methyltransferase type 11 domain-containing protein
CDR20291_2332	-1.26834	1.65372956767854e-7	Endoribonuclease YbeY (EC 3.1.-.-)
CDR20291_2054	-1.26736	3.47819532579363e-15	Serine/threonine protein kinase
CDR20291_0444	-1.26456	7.30701423167432e-14	Membrane protein
CDR20291_1189	-1.26277	4.32595538076249e-15	Exported protein
CDR20291_1950	-1.26258	7.021716972746e-14	Transcriptional regulator
CDR20291_2854	-1.26249	6.23763304424062e-11	C_GCAxxG_C_C family protein
CDR20291_1094	-1.25936	2.0299947297653e-13	RNA-binding protein KhpA (KH-domain protein A)
CDR20291_2509	-1.25727	4.47865869732535e-13	Membrane protein
CDR20291_2611	-1.25545	6.71955155320045e-11	Stage 0 sporulation protein A homolog
CDR20291_3314	-1.2523	8.75513653378565e-12	Selenium-dependent molybdenum hydroxylase system protein, YqeB family
CDR20291_0573	-1.24931	1.01633967941497e-10	Membrane protein
CDR20291_0961	-1.24893	2.77781e-06	AlgX/AlgJ SGNH hydrolase-like domain-containing protein
CDR20291_3456	-1.2484	2.98988085398827e-13	DUF3795 domain-containing protein
CDR20291_1436	-1.24677	4.49046e-06	Phage major capsid protein
CDR20291_0653	-1.24493	1.35854929485613e-12	Carbon monoxide dehydrogenase/acetyl-CoA synthase complex, alpha subunit
flgE	-1.24458	9.38686e-06	Flagellar hook protein
upp	-1.24412	3.10913136452578e-14	Uracil phosphoribosyltransferase (EC 2.4.2.9) (UMP pyrophosphorylase) (UPRTase)
CDR20291_3409	-1.2403	1.43866949706882e-14	Preprotein translocase
CDR20291_1896	-1.23873	7.11823043904848e-15	Methionine gamma-lyase
glnF	-1.23811	8.64742743132158e-12	RNA polymerase sigma-54 factor
CDR20291_2706	-1.23771	6.84510918035441e-13	ABC transporter, ATP-binding/permease protein
CDR20291_1970	-1.23548	5.57841446434217e-12	Membrane protein
CDR20291_2621	-1.23538	3.72498585747729e-9	Sigma-54-interacting regulatory protein
leuS	-1.23534	2.78173111722786e-12	Leucine--tRNA ligase (EC 6.1.1.4) (Leucyl-tRNA synthetase) (LeuRS)
secA2	-1.23419	5.25750531457688e-13	Protein translocase subunit SecA (EC 7.4.2.8)
CDR20291_1476	-1.23223	3.0700365086633e-8	histidine kinase (EC 2.7.13.3)
CDR20291_1750	-1.23139	5.28345096430748e-12	Lantibiotic abc transporter,atp-binding protein
CDR20291_1902	-1.23078	3.24509073219461e-12	ABC transporter, substrate-binding protein
CDR20291_2722	-1.23073	6.64816e-05	Collagen-binding protein
CDR20291_0396	-1.2278	7.22361240594809e-15	UvrD-like helicase ATP-binding domain-containing protein
ftsW	-1.22729	7.49281929004421e-12	Probable peptidoglycan glycosyltransferase FtsW (EC 2.4.99.28) (Cell division protein FtsW) (Cell wall polymerase) (Peptidoglycan polymerase)
CDR20291_2653	-1.22663	4.60739991715677e-12	Penicillin-binding protein repressor
CDR20291_3095	-1.22658	1.60885e-06	Single-stranded DNA binding protein
CDR20291_0024	-1.22565	0.00110631	Transcriptional regulator
CDR20291_1514	-1.22543	0.000116038	Signaling protein
CDR20291_2173	-1.22528	6.23673639356229e-14	DNA topoisomerase 3 (EC 5.6.2.1) (DNA topoisomerase III)
CDR20291_3137	-1.22493	8.06861673141124e-7	PTS system, IId component
CDR20291_2980	-1.21761	3.33672515858459e-10	Probable abc transporter permease protein y4fn
CDR20291_1175	-1.21711	5.92050869388784e-11	Adenylosuccinate lyase (ASL) (EC 4.3.2.2) (Adenylosuccinase)
CDR20291_2664	-1.21699	1.14922922378339e-13	Glycosyl transferase
CDR20291_0247	-1.21639	3.40887208196991e-8	UDP-4-amino-4-deoxy-L-arabinose aminotransferase
nudF	-1.21534	6.74081666170095e-17	ADP-ribose pyrophosphatase
CDR20291_2038	-1.21457	5.04580965970241e-13	Regulatory protein
pyrD	-1.21316	1.02437624835595e-7	Dihydroorotate dehydrogenase B (NAD(+)), catalytic subunit (EC 1.3.1.14) (Dihydroorotate oxidase B) (Dihydrothymine dehydrogenase) (Dihydrouracil dehydrogenase) (Orotate reductase (NADH))
CDR20291_2270	-1.21191	1.88447392299483e-12	Sigma-54 interacting regulatory protein
CDR20291_1067	-1.21138	3.03756107142713e-11	Penicillin-binding protein
ackA	-1.21123	6.09446006800148e-13	Acetate kinase (EC 2.7.2.1) (Acetokinase)
ruvB	-1.21052	3.8873081389031e-14	Holliday junction branch migration complex subunit RuvB (EC 3.6.4.-)
CDR20291_2202	-1.2082	8.22638e-05	ABC transporter, ATP-binding protein
CDR20291_0201	-1.20818	8.54868155638624e-7	Chromate transporter
CDR20291_0414	-1.20565	1.16899153949589e-10	Iron-sulfur flavoprotein
CDR20291_2333	-1.20532	8.50324622859201e-13	PhoH-like protein
CDR20291_1709	-1.19948	3.3463100131214e-15	Phosphoglycerate mutase
CDR20291_0919	-1.1982	0.00242329	Exported protein
CDR20291_1789	-1.19604	7.32143526094046e-8	Conjugative transposon membrane protein
CDR20291_3491	-1.19557	0.000733276	PTS system, IIb component
CDR20291_2935	-1.193	1.09381e-06	PTS system, IIabc component
motB	-1.19163	3.70721e-06	Chemotaxis protein
purA	-1.19009	1.4625434932305e-10	Adenylosuccinate synthetase (AMPSase) (AdSS) (EC 6.3.4.4) (IMP--aspartate ligase)
galE	-1.1897	1.83649064185277e-12	UDP-glucose 4-epimerase (EC 5.1.3.2)
CDR20291_1205	-1.18961	1.4713625538926e-11	Phage protein
fdhD	-1.18934	1.1497205553776e-7	Protein FdhD
accC	-1.18884	0.000503829	Biotin carboxylase (EC 6.3.4.14) (Acetyl-coenzyme A carboxylase biotin carboxylase subunit A)
CDR20291_2670	-1.18844	1.20709583003531e-11	Cell surface protein
CDR20291_2850	-1.18526	0.000154094	PTS system, IIb component
CDR20291_3420	-1.18511	1.35481333005632e-15	RNA pseudouridylate synthase (RNA-uridine isomerase)
CDR20291_1215	-1.18198	2.66233206498822e-9	Phage protein
CDR20291_1864	-1.18056	7.83581058616443e-12	Uncharacterized protein
CDR20291_0161	-1.18027	1.05154209066579e-7	Peptide maturation system protein
CDR20291_1201	-1.17907	3.9378665921718e-12	Phage-related protein
spaK	-1.17871	1.42480680005947e-13	histidine kinase (EC 2.7.13.3)
CDR20291_0200	-1.17814	5.69279000825741e-9	HTH lysR-type domain-containing protein
CDR20291_1217	-1.1743	7.23899277220806e-11	Phage tail fiber protein
CDR20291_2408	-1.17387	2.17217944360381e-10	asparaginase (EC 3.5.1.1)
argG	-1.17227	5.58521560394191e-10	Argininosuccinate synthase (EC 6.3.4.5) (Citrulline--aspartate ligase)
CDR20291_2411	-1.17199	1.36864394752356e-14	Ribosomal silencing factor RsfS
CDR20291_1435	-1.17166	1.25211e-05	Scaffold protein
CDR20291_3472	-1.16976	5.1736e-05	Abc transporter, permease protein
fliL	-1.16811	1.17838e-06	Flagellar protein FliL
CDR20291_0554	-1.16501	3.08903203087565e-9	Transcription regulator PadR N-terminal domain-containing protein
CDR20291_1409	-1.16445	1.04341470601077e-12	Exported protein
cobS	-1.16379	2.2810181001323e-11	Adenosylcobinamide-GDP ribazoletransferase (EC 2.7.8.26) (Cobalamin synthase) (Cobalamin-5'-phosphate synthase)
CDR20291_3361	-1.16281	1.22212258030426e-7	Ribonuclease M5 (EC 3.1.26.8) (RNase M5) (Ribosomal RNA terminal maturase M5)
CDR20291_2886	-1.16207	4.93771221289406e-8	Anhydro-N-acetylmuramic acid kinase (EC 2.7.1.170) (AnhMurNAc kinase)
CDR20291_3022	-1.15793	2.72404e-06	VOC domain-containing protein
CDR20291_0673	-1.15787	2.87021023513541e-13	Chemotaxis protein
CDR20291_0202	-1.15785	1.53106e-06	Chromate transporter
CDR20291_0135	-1.15565	0.00396825	PTS system, IIb component
CDR20291_2892	-1.15445	0.000118792	PTS system, IIa component
CDR20291_0555	-1.15229	7.56715926148825e-16	DNA alkylation repair protein
CDR20291_1091	-1.15203	5.86259910315205e-10	UPF0122 protein CDR20291_1091
CDR20291_0465	-1.14898	6.02766921823744e-12	Chemotaxis protein
proC2	-1.14848	6.50282782148723e-12	Pyrroline-5-carboxylate reductase (P5C reductase) (P5CR) (EC 1.5.1.2) (PCA reductase)
lepA	-1.14847	5.89056455494492e-10	Elongation factor 4 (EF-4) (EC 3.6.5.n1) (Ribosomal back-translocase LepA)
cheA	-1.14574	1.57472997061363e-11	Chemotaxis protein CheA (EC 2.7.13.3)
plsX	-1.14531	0.000814576	Phosphate acyltransferase (EC 2.3.1.274) (Acyl-ACP phosphotransacylase) (Acyl-[acyl-carrier-protein]--phosphate acyltransferase) (Phosphate-acyl-ACP acyltransferase)
CDR20291_2441	-1.14091	7.77782139340437e-9	Bifunctional protein
purE	-1.14073	1.1082515865116e-7	N5-carboxyaminoimidazole ribonucleotide mutase (N5-CAIR mutase) (EC 5.4.99.18) (5-(carboxyamino)imidazole ribonucleotide mutase)
CDR20291_0836	-1.13999	4.11337867080279e-10	Hydrolase
rpsP	-1.13937	9.18819514587513e-10	Small ribosomal subunit protein bS16
folC	-1.13791	4.32528009031683e-13	Dihydrofolate synthase/folylpolyglutamate synthase (EC 6.3.2.12) (EC 6.3.2.17) (Tetrahydrofolylpolyglutamate synthase)
CDR20291_0335	-1.13787	2.82471454607903e-13	PNPLA domain-containing protein
CDR20291_2053	-1.13729	4.94784768058477e-14	3'-phosphate/5'-hydroxy nucleic acid ligase (EC 6.5.1.8)
CDR20291_0858	-1.13713	3.81565292472712e-10	NAD-dependent malic enzyme
bacA1	-1.13649	1.3681949913185e-11	Undecaprenyl-diphosphatase (EC 3.6.1.27) (Bacitracin resistance protein) (Undecaprenyl pyrophosphate phosphatase)
CDR20291_3470	-1.13589	7.0664e-06	Abc transporter, atp-binding protein
fumB	-1.12815	1.34435e-06	Fumarate hydratase, subunit B
tndX	-1.12778	1.44512585537129e-10	Conjugative transposon site-specific recombinase
CDR20291_0502	-1.12731	2.88903020506975e-11	DUF1700 domain-containing protein
CDR20291_1541	-1.1269	4.54809763665678e-14	Uncharacterized protein
CDR20291_2989	-1.12195	0.000286969	Wadjet protein JetD C-terminal domain-containing protein
CDR20291_2665	-1.12175	1.70936734811611e-10	Polysaccharide polymerase
CDR20291_1979	-1.12056	1.77716213521044e-12	Transposase
CDR20291_0539	-1.12024	7.32709535465118e-10	MerR-family transcriptional regulator
CDR20291_2160	-1.12018	3.71177162424924e-10	Peptidase
CDR20291_2952	-1.11633	0.00696032	Amidohydrolase
CDR20291_1160	-1.11498	4.54461e-06	Polysaccharide deacetylase
CDR20291_2885	-1.11402	1.15483e-05	Membrane protein
CDR20291_0363	-1.1127	3.09133475443793e-9	Radical SAM-superfamily protein
CDR20291_1206	-1.11185	5.80725821499428e-11	Phage protein
CDR20291_1813	-1.11182	3.33353896673522e-9	Regulatory protein
CDR20291_0334	-1.11163	2.65317587071778e-11	M18 family aminopeptidase (EC 3.4.11.-)
CDR20291_0908	-1.10908	1.06911368712847e-9	Membrane protein
CDR20291_3408	-1.10879	0.00370842	Uncharacterized protein
CDR20291_0632	-1.10847	5.56070480741867e-12	Reductase
proS	-1.10815	2.18186595788262e-7	Proline--tRNA ligase (EC 6.1.1.15) (Prolyl-tRNA synthetase) (ProRS)
CDR20291_1994	-1.10777	2.64744603181707e-12	Xanthine dehydrogenase
CDR20291_0503	-1.10708	2.55410417475646e-11	Two-component sensor histidine kinase
CDR20291_0136	-1.10646	5.48002360048612e-8	Permease IIC component
CDR20291_1998	-1.10277	0.0023473	Xanthine/uracile permease
CDR20291_0051	-1.10253	6.00374947559197e-12	Elongation factor Tu (EF-Tu) (EC 3.6.5.3)
CDR20291_1692	-1.1015	7.40237e-06	Pyridine nucleotide-disulfide oxidoreductase
CDR20291_2735	-1.10021	0.000170193	MarR-family transcriptional regulator
pyrE	-1.09982	1.06186172759733e-8	Orotate phosphoribosyltransferase (OPRT) (OPRTase) (EC 2.4.2.10)
CDR20291_2533	-1.09818	2.65196359315136e-11	Extracellular solute-binding protein
CDR20291_1577	-1.09622	2.29627901852526e-7	Flavodoxin
pflD	-1.09527	2.76768495641512e-9	Formate acetyltransferase
CDR20291_1208	-1.09173	7.00726e-06	Phage XkdN-like protein
CDR20291_0415	-1.09058	7.89622481160909e-11	MarR-family transcriptional regulator
CDR20291_1752	-1.08826	7.40629e-06	Lantibiotic abc transporter, permease protein
gcaD	-1.08765	3.53327676623814e-10	Bifunctional protein GlmU [Includes: UDP-N-acetylglucosamine pyrophosphorylase (EC 2.7.7.23) (N-acetylglucosamine-1-phosphate uridyltransferase); Glucosamine-1-phosphate N-acetyltransferase (EC 2.3.1.157)]
CDR20291_3208	-1.08544	8.9662e-06	ABC transporter, ATP-binding protein
CDR20291_1437	-1.0854	5.97542e-06	Hypothetical phage protein
celM	-1.08512	0.000245483	Endoglucanase
CDR20291_3070	-1.0847	3.21068199686035e-8	Multimeric flavodoxin WrbA family protein,diverged or disrupted
CDR20291_0377	-1.08116	2.50145685790731e-8	Transposase-like protein b
CDR20291_2904	-1.08043	2.65164267552386e-11	PTS system, IIc component
prfA	-1.08003	1.23481215699205e-11	Peptide chain release factor 1 (RF-1)
CDR20291_1002	-1.07996	1.40019830460751e-8	CRM domain-containing protein
ftsK	-1.07994	5.20504307194813e-10	DNA translocase
CDR20291_1426	-1.07898	3.6236655592905e-7	Snf2-related protein
fliJ	-1.07837	0.000181388	Flagellar FliJ protein
spoIIGA	-1.07717	5.29916e-05	Sporulation sigma-E factor-processing peptidase (EC 3.4.23.-) (Membrane-associated aspartic protease) (Stage II sporulation protein GA)
CDR20291_3047	-1.07671	6.77987041510847e-9	Oxidoreductase
pucC2	-1.07622	0.00932992	FAD-binding subunit of xanthine dehydrogenase
pyrK	-1.07603	6.15006124587875e-7	Dihydroorotate dehydrogenase electron transfer subunit
CDR20291_0824	-1.07386	1.70936734811611e-10	Iron-dependent hydrogenase
CDR20291_0139	-1.06935	2.75262e-05	Peptidase
priA	-1.06756	5.46511956299013e-10	ATP-dependent DNA helicase PriA (EC 5.6.2.4) (DNA 3'-5' helicase PriA) (Replication restart primosome protein PriA)
CDR20291_0310	-1.06415	4.60905418314785e-9	Tetr (Putative transcriptional regulator)
CDR20291_1997	-1.06373	0.000393929	Xanthine/uracile permease
CDR20291_3023	-1.0626	5.51584e-06	Transporter
CDR20291_1226	-1.05894	9.59369293517438e-11	Transporter
xerD1	-1.05892	9.07935172044932e-9	Tyrosine recombinase
potB	-1.05721	0.00718739	Spermidine/putrescine ABC transporter, permease protein
CDR20291_1907	-1.05708	6.42560080177531e-8	Isomerase YddE
CDR20291_1677	-1.05691	6.11106693273379e-8	Stage 0 sporulation protein A homolog
sugE	-1.05613	3.41429e-05	Quaternary ammonium compound-resistance protein
CDR20291_1216	-1.05547	6.68718e-06	Phage protein
CDR20291_2855	-1.05387	6.62582264951502e-8	Transporter
CDR20291_1086	-1.05029	4.56114e-06	Zinc ribbon domain-containing protein
lplA	-1.04722	8.24127433000586e-8	lipoate--protein ligase (EC 6.3.1.20)
CDR20291_1455	-1.04666	0.000182567	Phage protein
CDR20291_1288	-1.0463	1.06100704314815e-8	Membrane protein
CDR20291_0598	-1.04263	4.59412586243838e-9	Acetyltransferase
CDR20291_3527	-1.04189	2.48470052520775e-9	UPF0033 domain-containing protein
spoVS	-1.04187	0.00528177	Stage V sporulation protein S
rpiB1	-1.03995	1.80238969094016e-10	Ribose-5-phosphate isomerase 1
thiD	-1.0392	0.000223895	Hydroxymethylpyrimidine/phosphomethylpyrimidine kinase (EC 2.7.1.49) (EC 2.7.4.7) (Hydroxymethylpyrimidine kinase) (Hydroxymethylpyrimidine phosphate kinase)
CDR20291_0937	-1.0391	2.62199836708818e-8	PTS system, IId component
CDR20291_0131	-1.03855	1.35976068520592e-10	ATP-dependent RecD2 DNA helicase (EC 5.6.2.3) (DNA 5'-3' helicase subunit RecD2)
CDR20291_1885	-1.03801	9.12378e-06	ABC transporter, permease protein
prdC	-1.03685	1.82169760192296e-8	Electron transfer protein
CDR20291_0931	-1.03514	1.1486189311058e-10	M18 family aminopeptidase (EC 3.4.11.-)
deoB	-1.03413	1.22067726588103e-11	Phosphopentomutase (EC 5.4.2.7) (Phosphodeoxyribomutase)
CDR20291_1128	-1.03374	4.68828e-06	Membrane-bound metal-dependent hydrolase
cwp66	-1.02875	8.8467832565785e-10	Cell surface protein
CDR20291_0565	-1.0268	4.59412586243838e-9	Stage 0 sporulation protein A homolog
CDR20291_3328	-1.02356	3.92718122365559e-9	Exopolyphosphatase
CDR20291_0690	-1.02211	2.21012836060123e-7	Transcription antiterminator
CDR20291_3406	-1.01873	1.71011211628942e-11	Peptidase
CDR20291_0398	-1.01463	0.00301225	Membrane protein
CDR20291_2859	-1.01423	3.41554e-06	Rhamnogalacturonase A/B/Epimerase-like pectate lyase domain-containing protein
CDR20291_1210	-1.0081	1.11254879220241e-7	Phage protein
CDR20291_0199	-1.00475	1.28974128124761e-9	Membrane-associated nucleotidase
CDR20291_0832	-1.00449	0.00570115	Cation efflux rotein
fdhF	-1.00306	1.09177e-06	Formate dehydrogenase h (EC 1.2.1.2)
sodA	1.00059	0.00397206	Superoxide dismutase (EC 1.15.1.1)
CDR20291_0863	1.00069	7.76222472303221e-11	ABC transporter permease
ispG	1.00088	4.19203492223831e-10	4-hydroxy-3-methylbut-2-en-1-yl diphosphate synthase (flavodoxin) (EC 1.17.7.3) (1-hydroxy-2-methyl-2-(E)-butenyl 4-diphosphate synthase)
CDR20291_3100	1.00231	3.89563416936918e-9	Proline reductase cluster protein PrdD
gapB	1.00387	1.38515127806191e-7	Glyceraldehyde-3-phosphate dehydrogenase (EC 1.2.1.-)
CDR20291_3129	1.00442	4.79229357592781e-9	Phosphate-binding protein
CDR20291_2948	1.00488	2.09681813141606e-8	Pyrophosphate--fructose 6-phosphate 1-phosphotransferase (EC 2.7.1.90) (6-phosphofructokinase, pyrophosphate dependent) (PPi-dependent phosphofructokinase) (PPi-PFK) (Pyrophosphate-dependent 6-phosphofructose-1-kinase)
CDR20291_2137	1.00547	0.00418163	YhcH/YjgK/YiaL family protein
CDR20291_0769	1.00756	2.42846217613407e-9	Membrane-associated CAAX amino terminal protease
CDR20291_1617	1.00761	3.10186e-06	Hydantoinase
CDR20291_3025	1.00927	1.65682746963864e-9	Gcn5-related n-acetyltransferase
CDR20291_3157	1.00973	3.92347962372579e-10	Type IV pilus-assembly protein
CDR20291_0499	1.0119	8.56276506327013e-12	#N/A
CDR20291_0149	1.0121	5.07089625925303e-9	Glycoprotease
CDR20291_1880	1.01498	8.51299675351191e-7	Stage 0 sporulation protein A homolog
CDR20291_1236	1.01592	6.20054e-05	Membrane protein
CDR20291_2941	1.02025	4.51348139560675e-9	PTS syste, IIa component
CDR20291_2945	1.02346	1.53195990399649e-8	Transcription antiterminator
CDR20291_0327	1.02457	4.18145659371872e-9	ATPase dynein-related AAA domain-containing protein
ogt1	1.02704	1.48638e-06	Methylated-DNA--protein-cysteine methyltransferase (EC 2.1.1.63) (6-O-methylguanine-DNA methyltransferase) (MGMT) (O-6-methylguanine-DNA-alkyltransferase)
CDR20291_2648	1.02779	4.25406324925875e-12	Signaling protein
recJ	1.02802	1.67127399434387e-9	Single-stranded-DNA-specific exonuclease RecJ
CDR20291_2358	1.02804	1.26577292804294e-9	Amino acid transporter
ntpA	1.02871	8.89104354688283e-10	V-type ATP synthase alpha chain (EC 7.1.2.2) (V-ATPase subunit A)
CDR20291_1344	1.02933	7.50476874521907e-11	Transcriptional regulator
CDR20291_3184	1.03149	0.000446551	Membrane protein
ltaE	1.03185	2.27306146874457e-9	Low-specificity L-threonine aldolase
CDR20291_1532	1.03284	3.56879368112255e-7	Tellurium resistance protein
CDR20291_1939	1.03415	5.10231012154255e-8	Acetyltransferase
CDR20291_2379	1.03862	3.61745129502004e-9	PTS system, IIc component
CDR20291_3008	1.04224	1.03392104699315e-10	DUF3990 domain-containing protein
CDR20291_0510	1.04366	8.68721136930847e-7	Signaling protein
CDR20291_1280	1.04391	3.30132395177076e-12	DNA 5'-3' helicase (EC 5.6.2.3)
CDR20291_3133	1.04712	1.43735165053951e-10	Membrane protein
CDR20291_0543	1.05029	0.0013737	DUF1659 domain-containing protein
CDR20291_2624	1.05393	3.31740730532923e-11	Cell surface protein
CDR20291_2704	1.05427	2.07213077443668e-11	L-2-amino-thiazoline-4-carboxylic acid hydrolase
flgK	1.05474	0.000195512	Flagellar hook-associated protein 1 (HAP1)
CDR20291_0393	1.06076	0.000110394	AraC effector-binding domain-containing protein
CDR20291_0226	1.06141	4.87785e-05	dTDP-glucose 4,6-dehydratase (EC 4.2.1.46)
CDR20291_3098	1.06152	1.76290948726331e-9	Proline reductase
CDR20291_1286	1.06255	4.51964321723233e-10	Sigma-54-dependent transcriptional regulator
CDR20291_0470	1.06319	7.05100594094279e-9	Lipoprotein
CDR20291_3237	1.06392	0.00143523	ABC transporter, permease protein
CDR20291_3380	1.06411	1.36909977837538e-10	HD domain-containing protein
xylA	1.06467	1.09296235177416e-8	Xylose isomerase (EC 5.3.1.5)
CDR20291_1237	1.06843	8.36151918822929e-9	Esterase
CDR20291_0171	1.06988	9.7537354349184e-10	Redox-sensing transcriptional repressor Rex
CDR20291_0698	1.07002	8.03747422206764e-10	Formate dehydrogenase
prdB	1.07131	3.30540021212928e-9	Proline reductase
CDR20291_1143	1.07235	2.32973996668466e-7	Pyrophosphohydrolase
CDR20291_2843	1.07274	2.20286750953597e-11	SH3 type 3 domain-containing protein
spoVAE	1.07413	0.00180473	Stage V sporulation protein AE
CDR20291_3209	1.07547	1.1252227507084e-14	Signaling protein
prdF	1.07879	3.4966201574474e-10	Proline racemase (EC 5.1.1.4)
CDR20291_1132	1.08157	1.79310015052259e-7	DUF2000 domain-containing protein
CDR20291_1696	1.08314	5.85470745197869e-14	Conserved hypothetical membrane protein
acd	1.08413	1.54015553695525e-10	Mannosyl-glycoprotein endo-beta-N-acetylglucosamidase
CDR20291_3197	1.08465	8.26769142586493e-12	GntR-family transcriptional regulator
CDR20291_2723	1.08498	2.96912188781388e-12	Cation efflux protein
CDR20291_1186	1.08913	3.66072380684658e-11	Cell wall biosynthesis protein
CDR20291_0178	1.0895	2.1819291160323e-8	Cyclopropane-fatty-acyl-phospholipid synthase
CDR20291_1781	1.09002	3.0383e-06	HTH deoR-type domain-containing protein
CDR20291_1909	1.09325	5.7624241474488e-8	Membrane protein
CDR20291_3301	1.09347	5.46112540264204e-11	CBS domain-containing protein
CDR20291_2320	1.09417	0.000428005	Oxidoreductase subunit
CDR20291_1495	1.09785	4.50424e-05	ATLF-like domain-containing protein
CDR20291_0457	1.10231	0.00516158	AraC effector-binding domain-containing protein
CDR20291_0425	1.10617	3.17271e-06	ABC transporter, permease protein
CDR20291_1737	1.10759	7.20179948982106e-13	Membrane protein
CDR20291_0591	1.10864	3.43917205279598e-8	Stage 0 sporulation protein A homolog
CDR20291_3009	1.10874	6.83882575724362e-7	Transcriptional regulator
nanE	1.10917	0.00176031	Putative N-acetylmannosamine-6-phosphate 2-epimerase (EC 5.1.3.9) (ManNAc-6-P epimerase)
CDR20291_0298	1.10938	3.09891312081396e-12	Ferredoxin
CDR20291_0390	1.11011	0.00290767	Component of D-ornithine aminomutase
tdcF	1.11014	2.39357994861694e-7	Regulatory endoribonuclease
CDR20291_1689	1.111	0.000143118	Phage protein
CDR20291_0865	1.1145	0.000699396	GntR-family transcriptional regulator
CDR20291_0182	1.11458	7.97757750098495e-12	Membrane-associated metalloprotease
CDR20291_1235	1.11498	0.00271126	Dipeptide epimerase (EC 5.1.1.-)
CDR20291_1229	1.11638	3.02919427536518e-11	GntR-family transcriptional regulator
ilvD	1.11796	1.25783e-06	Dihydroxy-acid dehydratase (DAD) (EC 4.2.1.9)
CDR20291_3010	1.1189	1.1434331264044e-10	Phage-related protein
CDR20291_2814	1.11909	2.23524884042093e-7	CRISPR-associated protein Cas5
CDR20291_1649	1.11934	4.45227715317109e-7	ABC transporter, permease protein
CDR20291_1794	1.12079	2.8048880246151e-12	KilA-N domain-containing protein
fliC	1.12324	7.11531e-05	Flagellin
CDR20291_2149	1.1247	5.87186484626301e-11	ATPase
CDR20291_2300	1.1286	0.00133083	Double zinc ribbon
CDR20291_3092	1.1298	6.37423340598651e-12	UPF0597 protein CDR20291_3092
CDR20291_0239	1.13233	4.81808e-05	Flagellar protein FliT
CDR20291_0234	1.13358	6.27965e-06	Flagellar assembly factor FliW
CDR20291_3048	1.13821	4.42170050388259e-12	Cell surface protein
CDR20291_0454	1.1409	6.30200659387876e-11	Membrane protein
CDR20291_0770	1.14322	5.07638493953162e-11	Hydrolase
dhaB1	1.14703	1.58917e-05	Glycerol dehydratase
CDR20291_0518	1.14841	0.00069915	DUF3788 domain-containing protein
phnK	1.14851	7.17399e-05	Phosphonate ABC transporter, ATP-binding protein
glnA	1.14901	9.19389562828121e-11	glutamine synthetase (EC 6.3.1.2)
CDR20291_1308	1.15021	7.557596364352e-10	5-nitroimidazole reductase
CDR20291_3088	1.15092	1.36656640318276e-11	Membrane protein
CDR20291_2318	1.15112	0.000938364	Oxidoreductase subunit
CDR20291_3152	1.15173	3.37793e-05	Exported protein
CDR20291_2266	1.15217	2.97408333623748e-11	Probable butyrate kinase (BK) (EC 2.7.2.7) (Branched-chain carboxylic acid kinase)
CDR20291_3075	1.15252	1.31007806926254e-11	Osmoprotectant ABC transporter, substrate-binding/permease protein
CDR20291_1342	1.15557	5.13093143581861e-15	histidine kinase (EC 2.7.13.3)
scrR	1.15585	9.38532357116132e-9	Sucrose operon repressor (LacI-family transcriptional regulator)
CDR20291_1520	1.1563	1.16976998766447e-9	Lipoprotein
CDR20291_2752	1.16085	0.000906213	Membrane protein
dnaB	1.16141	1.45812628840519e-12	Replicative DNA helicase (EC 5.6.2.3)
CDR20291_2036	1.16226	2.00378898076774e-12	Zinc metalloprotease (EC 3.4.24.-)
CDR20291_0715	1.16329	6.33420209528986e-12	N-acetylmuramoyl-L-alanine amidase
CDR20291_0615	1.16394	7.37987976327578e-10	Nucleotide phosphodiesterase
CDR20291_1178	1.16412	1.75016869957355e-9	RpiR-family transcriptional regulator
CDR20291_0314	1.16444	2.58235770775145e-10	phosphoserine phosphatase (EC 3.1.3.3)
pepF	1.16649	3.33815650528181e-10	Oligopeptidase F (EC 3.4.24.-)
CDR20291_2319	1.16672	0.000746739	Oxidoreductase subunit
CDR20291_1323	1.16905	3.73788107204695e-10	Ruberythrin
CDR20291_1795	1.1696	2.40137292078858e-7	site-specific DNA-methyltransferase (adenine-specific) (EC 2.1.1.72)
CDR20291_3235	1.17032	7.05977845810878e-12	Nucleotide pyrophosphatase
glvG	1.17235	1.10017909904806e-12	Maltose-6'-phosphate glucosidase
CDR20291_0419	1.17546	4.28679468180624e-12	Uncharacterized protein
CDR20291_1778	1.17951	1.1434331264044e-10	HTH marR-type domain-containing protein
CDR20291_2720	1.18109	1.68789090179899e-10	Membrane protein
CDR20291_1967	1.18215	1.30462476394338e-13	DAGKc domain-containing protein
d1	1.18296	1.48812e-05	Pathogenicity locus
CDR20291_3159	1.18375	8.19783042303872e-13	ATP/GTP-binding protein
CDR20291_3465	1.18403	0.00291199	Conjugative transposon protein
CDR20291_2713	1.1875	4.05044284376809e-13	Transcriptional regulator
CDR20291_1496	1.19084	0.0016419	Endonuclease
CDR20291_3504	1.19207	1.10920073895705e-7	Permease IIC component
CDR20291_1930	1.19401	6.2082138449265e-10	Phage regulatory protein
CDR20291_1810	1.19557	3.71078952785806e-9	Cupin type-2 domain-containing protein
CDR20291_1279	1.19858	0.00210407	Exported polysaccharide deacetylase
CDR20291_1646	1.20017	2.98599434726232e-13	TetR-family transcriptional regulator
CDR20291_3238	1.20077	1.2954e-05	ABC transporter, permease protein
ribD	1.20087	4.3484097407634e-9	Riboflavin biosynthesis protein RibD [Includes: Diaminohydroxyphosphoribosylaminopyrimidine deaminase (DRAP deaminase) (EC 3.5.4.26) (Riboflavin-specific deaminase); 5-amino-6-(5-phosphoribosylamino)uracil reductase (EC 1.1.1.193) (HTP reductase)]
CDR20291_1592	1.20271	6.52613123370384e-18	Phage protein
CDR20291_0791	1.203	1.23577499179906e-7	Permease IIC component
CDR20291_3153	1.20334	1.22212258030426e-7	Membrane protein
cspBA	1.20642	3.4434265000996e-13	Germination-specific protease
CDR20291_0228	1.20963	2.90749565000616e-8	DUF327 family protein
CDR20291_2246	1.21072	4.53642408715782e-16	Hydrolase
CDR20291_2109	1.2116	1.91645734682149e-9	Sodium/solute symporter
CDR20291_0430	1.2119	3.91067863725081e-14	Carbon-nitrogen hydrolase
CDR20291_2110	1.21838	2.43299496635545e-10	TetR-family transcriptional regulator
ftsH2	1.22048	1.49590574763349e-12	ATP-dependent zinc metalloprotease FtsH (EC 3.4.24.-)
CDR20291_2446	1.22204	4.92812958968569e-11	Phosphatase
CDR20291_2158	1.22431	8.59489e-05	Cupin type-2 domain-containing protein
CDR20291_0227	1.2252	1.34677e-06	Transglycosylase
CDR20291_3049	1.22618	1.80664465350788e-7	Abc transporter, atp-binding protein abc transporter,atp-binding protein
yobD	1.22815	6.96729205651873e-7	Transcription regulator (Yobd protein)
CDR20291_1293	1.22914	3.35226108066168e-18	Exported polysaccharide deacetylase
CDR20291_1772	1.23162	2.2096961070182e-11	DUF4368 domain-containing protein
dnaL	1.23235	4.58469393359786e-15	DNA ligase (EC 6.5.1.2) (Polydeoxyribonucleotide synthase [NAD(+)])
CDR20291_0805	1.23496	1.21365831660103e-9	Tyrosine-binding protein
CDR20291_2447	1.23978	1.26282782193458e-10	Asp23/Gls24 family envelope stress response protein
CDR20291_3192	1.241	2.2882918757322e-14	Iron-sulfur cluster-binding protein
CDR20291_2642	1.24189	7.12312e-06	Uncharacterized protein
CDR20291_2034	1.24195	3.2986057394214e-10	Membrane protein
CDR20291_2715	1.24404	1.7388623617053e-13	Flavodoxin
dhaB2	1.24424	4.4400244644424e-10	Glycerol dehydratase activator
CDR20291_0749	1.24753	3.66024041147128e-10	Transcription antiterminator
sseA	1.24818	2.04517876803358e-10	3-mercaptopyruvate sulfurtransferase
CDR20291_1462	1.24997	8.73592683115606e-11	Abortive infection bacteriophage resistance protein
CDR20291_2866	1.25226	2.85691340849718e-10	Transcription antiterminator
CDR20291_0676	1.25328	6.57201975891191e-14	Signaling protein
pduV	1.25963	1.38747e-06	Ethanolamine/propanediol utilization protein
CDR20291_2425	1.25985	1.78806916082239e-14	Lipoprotein
CDR20291_3298	1.26052	1.1879123560717e-17	CopG-family transcriptional regulator
CDR20291_2424	1.26095	7.18237831724705e-14	Membrane-associated 5'-nucleotidase/phosphoesterase
CDR20291_1521	1.26331	4.41679945841622e-11	Nitric oxide reductase flavoprotein
CDR20291_0600	1.26363	0.000242158	RNA polymerase sigma factor
CDR20291_1938	1.26796	3.42507218327773e-7	ABC transporter, permease protein
CDR20291_0542	1.27087	1.17833e-06	DUF2922 domain-containing protein
CDR20291_3239	1.2713	1.43322e-05	ABC transporter, ATP-binding protein
glmD	1.27288	1.79838738271837e-7	Glucosamine-6-phosphate deaminase (EC 3.5.99.6) (GlcN6P deaminase) (GNPDA) (Glucosamine-6-phosphate isomerase)
CDR20291_2688	1.27423	1.80718014685251e-15	Cell surface protein
CDR20291_1180	1.27629	5.65839858857668e-12	Aminotransferase (EC 2.6.1.-)
CDR20291_2195	1.28108	9.60935224025176e-10	Transcriptional regulator
CDR20291_2065	1.28109	8.11102e-05	Membrane protein
ntpB	1.28131	1.42322758103818e-12	V-type ATP synthase beta chain (V-ATPase subunit B)
CDR20291_2870	1.28362	3.71080474826621e-17	Uncharacterized protein
CDR20291_0311	1.28403	2.35824386791625e-16	Uncharacterized protein
nadE	1.28786	1.70936734811611e-10	NH(3)-dependent NAD(+) synthetase (EC 6.3.1.5)
CDR20291_2120	1.28971	9.6076398201495e-12	carbonic anhydrase (EC 4.2.1.1)
ppaC	1.29165	7.00997993040954e-11	inorganic diphosphatase (EC 3.6.1.1) (Pyrophosphate phospho-hydrolase)
CDR20291_2136	1.29258	7.51684e-05	Sialate O-acetylesterase domain-containing protein
CDR20291_0720	1.29652	1.59148872412688e-14	HEAT repeat domain-containing protein
CDR20291_2196	1.30003	8.27195223079539e-7	Integrase, catalytic region
thlA1	1.30092	9.39237e-05	Acetyl-CoA acetyltransferase (EC 2.3.1.9) (Acetoacetyl-CoA thiolase)
CDR20291_0797	1.3035	1.5490580775952e-13	Excisionase
CDR20291_1866	1.30371	3.13650361317312e-12	Uncharacterized protein
CDR20291_0944	1.30966	3.29242214761236e-8	Membrane protein
CDR20291_2510	1.31057	9.42226587573102e-18	UPF0210 protein CDR20291_2510
nanA	1.3106	0.000334216	N-acetylneuraminate lyase (NAL) (Neu5Ac lyase) (EC 4.1.3.3) (N-acetylneuraminate pyruvate-lyase) (N-acetylneuraminic acid aldolase) (Sialate lyase) (Sialic acid aldolase) (Sialic acid lyase)
CDR20291_0738	1.31201	2.20747062137953e-13	Uncharacterized protein
CDR20291_1688	1.31809	0.00318994	Membrane protein
CDR20291_2326	1.32033	4.44439206244856e-14	DUF4342 domain-containing protein
CDR20291_1312	1.32109	5.36601802120717e-8	Membrane protein
CDR20291_2145	1.32494	0.00190791	DUF3787 domain-containing protein
CDR20291_1780	1.32707	4.34243377209749e-19	HTH cro/C1-type domain-containing protein
CDR20291_1395	1.33706	9.10854e-05	Hemolysin-like membrane protein
CDR20291_2454	1.33723	5.96165377860357e-9	PTS system, IIC component
CDR20291_1958	1.34092	0.000620224	Membrane protein
CDR20291_0512	1.34134	2.64383e-06	Uncharacterized protein
nagA	1.34163	4.75678e-06	N-acetylglucosamine-6-phosphate deacetylase (EC 3.5.1.25)
CDR20291_0876	1.34446	1.3583e-05	Membrane protein
CDR20291_1782	1.34535	2.36580761049898e-7	DUF3847 domain-containing protein
CDR20291_2066	1.34846	2.98227e-05	Membrane protein
CDR20291_1814	1.34938	1.09340602455648e-9	Plasmid-related protein
CDR20291_1278	1.35049	2.61744264362963e-13	Transcriptional regulator, arac family protein
CDR20291_0156	1.35075	1.35899076781774e-8	CAAX prenyl protease 2/Lysostaphin resistance protein A-like domain-containing protein
argM	1.35249	3.85613e-05	Acetylornithine aminotransferase (ACOAT) (EC 2.6.1.11)
CDR20291_2382	1.35479	1.76290156052419e-13	Transcriptional antiterminator
CDR20291_2641	1.35789	6.9198082848095e-16	DUF4116 domain-containing protein
CDR20291_0456	1.36039	6.37971356592659e-11	DeoR-family transcriptional regulator
CDR20291_0926	1.36133	0.00273681	Exosporium morphogenetic protein CdeC
CDR20291_3158	1.36203	1.06382475311974e-10	Membrane protein
CDR20291_2812	1.36294	1.51314011018765e-8	CRISPR-associated exonuclease Cas4 (EC 3.1.12.1)
ccpA	1.37534	2.44409181072914e-17	LacI-family transcriptional regulator (Catabolite control protein)
CDR20291_3199	1.37616	5.7847929291536e-15	Nitroreductase
CDR20291_0489	1.37774	3.53213482662437e-14	endopeptidase La (EC 3.4.21.53)
CDR20291_1542	1.37877	1.2767732562198e-16	Transcriptional regulator
CDR20291_0291	1.38144	0.00067261	PTS system, IIc component
pgi	1.38315	3.25583963302024e-13	Glucose-6-phosphate isomerase (GPI) (EC 5.3.1.9) (Phosphoglucose isomerase) (PGI) (Phosphohexose isomerase) (PHI)
CDR20291_2155	1.38483	6.31569201438113e-17	Uncharacterized protein
map2	1.38598	3.22642866304318e-20	Methionine aminopeptidase (MAP) (MetAP) (EC 3.4.11.18) (Peptidase M)
CDR20291_2028	1.38766	0.00122737	Flavin reductase like domain-containing protein
racX	1.38825	7.39891471323551e-14	Probable amino acid racemase
CDR20291_2675	1.38959	1.14922e-05	Cell surface protein
phnL	1.39085	3.65218e-05	Phosphonate ABC transporter, ATP-binding protein
CDR20291_1276	1.39676	3.8201156028793e-7	N-acetyltransferase domain-containing protein
spoIIAB	1.39685	1.14514282452712e-9	Anti-sigma F factor (EC 2.7.11.1) (Stage II sporulation protein AB)
CDR20291_0875	1.39827	0.00074947	VTC domain-containing protein
CDR20291_1740	1.39915	6.71669e-05	#N/A
CDR20291_2383	1.40187	9.78989215401506e-9	Peptidase
CDR20291_1126	1.40364	1.98801364130873e-9	UPF0473 protein CDR20291_1126
CDR20291_1949	1.40441	2.17371312458357e-8	N-acetyltransferase domain-containing protein
CDR20291_1847	1.40602	2.32385237168926e-19	Possible transcriptional regulator
CDR20291_0500	1.40708	1.40267480595509e-14	Transposase-like protein b
CDR20291_1684	1.41107	9.14204e-05	Membrane protein
CDR20291_1321	1.41417	2.74350776080343e-19	ABC transporter, ATP-binding/permease protein
CDR20291_0893	1.4143	6.91016795447217e-17	DNA helicase
CDR20291_0595	1.41645	8.41258829127263e-14	#N/A
CDR20291_1533	1.42434	1.96500216520244e-16	Tellurium resistance protein
ubiB	1.42696	4.32300139803526e-17	Probable ubiquinone biosynthesis protein
CDR20291_2073	1.42987	1.40626685779629e-13	Patatin-like phospholipase
CDR20291_0953	1.43007	9.4313393439263e-17	Transcriptional regulator
CDR20291_2138	1.43108	7.42268e-05	Sodium:solute symporter
CDR20291_2515	1.43298	2.47077145081977e-11	Amino acid permease family protein
CDR20291_0744	1.43414	9.94249535727485e-18	PTS system, IIb component
CDR20291_1779	1.43543	3.12696991869582e-11	Multidrug transporter MatE
CDR20291_2947	1.43669	7.1397687803603e-7	Pentose-5-phosphate 3-epimerase
CDR20291_0705	1.44481	3.14407956559201e-15	LacI-family transcriptional regulator
CDR20291_1666	1.44725	1.12472055546639e-15	C_GCAxxG_C_C family protein
dnaF	1.44972	1.4913554702588e-15	DNA polymerase III PolC-type (PolIII) (EC 2.7.7.7)
CDR20291_0417	1.45307	3.96147521991473e-15	Uracil-DNA glycosylase-like domain-containing protein
CDR20291_1369	1.45369	3.16263470329298e-15	Membrane protein
dpaB	1.45382	2.43217603649202e-13	Dipicolinate synthase, B chain
CDR20291_2450	1.45932	3.433798769453e-13	MerR-family transcriptional regulator
CDR20291_1667	1.46093	4.62500029760081e-20	N-acetyltransferase GCN5
CDR20291_2705	1.46321	1.29325415323841e-16	Uncharacterized protein
CDR20291_1687	1.4638	1.15312495841564e-15	L-threonine dehydrogenase
oraE	1.46713	0.000260916	D-ornithine aminomutase E component
CDR20291_0569	1.46915	2.14389044646679e-12	Fic family protein putative filamentation induced by cAMP protein
CDR20291_1954	1.47166	4.58469393359786e-15	Phage protein
CDR20291_1246	1.47417	1.31627417592255e-12	DUF3867 domain-containing protein
CDR20291_2957	1.47621	0.00045342	Exported protein
CDR20291_1243	1.48192	1.6916194097055e-12	TsaA-like domain-containing protein
CDR20291_2879	1.48226	3.98984224591715e-18	Phosphosugar-binding transcriptional regulator
CDR20291_0739	1.48841	0.000487693	Membrane protein
CDR20291_0174	1.48859	3.01467882286177e-21	Lipoprotein
CDR20291_0203	1.48907	3.09013e-05	Alpha/beta hydrolase
CDR20291_2810	1.49177	1.14696767261363e-12	CRISPR-associated endoribonuclease Cas2 (EC 3.1.-.-)
clpP1	1.49366	1.72137736317743e-15	ATP-dependent Clp protease proteolytic subunit (EC 3.4.21.92) (Endopeptidase Clp)
CDR20291_1225	1.49736	1.22726018596812e-22	Phage regulatory protein
phnJ	1.50011	0.00228823	Phosphonate metabolism protein
CDR20291_0453	1.50476	4.13484428297376e-18	Peptidase M20 domain-containing protein 2
CDR20291_3021	1.50786	5.72879534458228e-20	Phosphatidylethanolamine-binding regulatory protein
CDR20291_1309	1.50787	3.66497743811782e-22	Phosphohydrolase
pduU	1.50819	2.11516974517741e-7	Ethanolamine/propanediol utilization protein
pyc	1.51819	3.68151055562526e-15	Pyruvate carboxylase (EC 6.4.1.1)
CDR20291_0621	1.52114	5.31774725062006e-15	Exported peptidase
CDR20291_0758	1.52124	2.0824697271366e-7	Oxidative stress protein
CDR20291_1572	1.52483	9.63484713800535e-26	Transcriptional regulator
CDR20291_2148	1.52855	1.76805755971057e-22	VWA containing CoxE family protein
eutH	1.52934	7.50088e-06	Ethanolamine/propanediol transporter
CDR20291_1069	1.53131	2.8230383071838e-23	Lipoprotein
CDR20291_0042	1.53687	3.26020214854717e-19	Mini-ribonuclease 3 (Mini-3) (Mini-RNase 3) (EC 3.1.26.-) (Mini-RNase III) (Mini-III)
hbd	1.53698	2.34018e-05	3-hydroxybutyryl-CoA dehydrogenase
CDR20291_1130	1.54215	7.95038181641598e-9	Small acid-soluble spore protein
malY	1.54468	1.90837094681513e-9	cysteine-S-conjugate beta-lyase (EC 4.4.1.13)
CDR20291_0313	1.54499	6.08675107309301e-24	Membrane protein
CDR20291_3108	1.54513	1.40425995968856e-15	DUF4364 family protein
CDR20291_0418	1.5461	4.21690920037628e-11	DUF2007 domain-containing protein
dacF	1.54635	1.22351541379653e-7	serine-type D-Ala-D-Ala carboxypeptidase (EC 3.4.16.4)
CDR20291_2863	1.5477	1.56687838799002e-11	Phosphosugar isomerase
CDR20291_1077	1.54775	7.12758511100081e-12	Membrane protein
CDR20291_0816	1.54796	2.16314360249546e-23	Alpha-amylase
CDR20291_3277	1.5491	3.63913586753127e-11	Exported protein
CDR20291_0945	1.55004	8.4510152229218e-12	Peptidase
CDR20291_0592	1.55004	2.1202377790297e-25	histidine kinase (EC 2.7.13.3)
ntpD	1.55186	1.24091173057462e-8	V-type ATP synthase subunit D (V-ATPase subunit D)
bltD	1.55482	4.19000779425412e-20	Spermine/spermidine acetyltransferase
CDR20291_1816	1.55667	6.35037965904599e-7	Lipoprotein
rbo	1.55899	3.77498985182716e-13	Desulfoferrodoxin (EC 1.15.1.2) (Superoxide reductase)
argF	1.5625	6.96151421217363e-10	Ornithine carbamoyltransferase, catabolic (OTCase) (EC 2.1.3.3)
CDR20291_2039	1.56484	1.36980487484679e-16	Uncharacterized protein
CDR20291_2880	1.56887	1.97480466616638e-8	Acyl-CoA reductase/dehydratase
speA	1.57495	1.14059626745621e-12	Arginine decarboxylase
CDR20291_0618	1.58052	4.70200152677142e-22	Hydrolase
CDR20291_3279	1.58388	2.24970999264407e-24	Regulatory protein
speD	1.58655	1.42305e-05	S-adenosylmethionine decarboxylase proenzyme (AdoMetDC) (SAMDC) (EC 4.1.1.50) [Cleaved into: S-adenosylmethionine decarboxylase beta chain; S-adenosylmethionine decarboxylase alpha chain]
CDR20291_2315	1.59043	1.13773e-05	Aminotransferase
tig	1.60035	1.96771773566215e-20	Trigger factor (TF) (EC 5.2.1.8) (PPIase)
CDR20291_1171	1.60159	4.65736475089787e-24	UvrD-like helicase ATP-binding domain-containing protein
asnB	1.60465	3.4283256136879e-23	asparagine synthase (glutamine-hydrolyzing) (EC 6.3.5.4)
CDR20291_0868	1.6064	3.6778e-06	Membrane protein
CDR20291_0794	1.60825	2.13725125227249e-23	Protein-ADP-ribose hydrolase
CDR20291_1686	1.60886	5.38701345400553e-22	Uncharacterized protein
folK	1.61743	4.88411128980403e-21	2-amino-4-hydroxy-6-hydroxymethyldihydropteridine diphosphokinase (EC 2.7.6.3)
CDR20291_2813	1.62315	8.32434185891949e-21	HD Cas3-type domain-containing protein
CDR20291_0392	1.62591	2.23287240501147e-14	Na+/H+ antiporter
CDR20291_0214	1.62916	7.22900998472137e-13	Nitroreductase
CDR20291_2917	1.63228	2.83540204739222e-9	Membrane protein
CDR20291_2455	1.63622	9.53120902278078e-22	Glycosyl hydrolase
CDR20291_0756	1.64484	1.51270610229833e-17	Oxidative stress regulatory protein
CDR20291_2811	1.64527	3.73418410669002e-23	CRISPR-associated endonuclease Cas1 (EC 3.1.-.-)
CDR20291_0877	1.64548	1.53692114987884e-10	Membrane protein
CDR20291_1049	1.65039	2.777334637108e-24	Acetyltransferase
CDR20291_2847	1.66333	2.87915144007173e-13	Transcriptional regulator
CDR20291_0292	1.66936	8.67554e-06	PTS system, IId component
CDR20291_2594	1.67049	2.26499324873927e-20	HIRAN domain-containing protein
CDR20291_1773	1.67404	9.7954288197708e-8	RNA polymerase sigma factor 70 region 4 type 2 domain-containing protein
CDR20291_1302	1.67614	5.02726012597432e-25	Chorismate biosynthesis-related protein
CDR20291_2500	1.67648	9.38158789089882e-18	Membrane protein
hprK	1.67827	1.00998142894646e-25	HPr kinase/phosphorylase (HPrK/P) (EC 2.7.11.-) (EC 2.7.4.-) (HPr(Ser) kinase/phosphorylase)
dnaE	1.67952	1.46189018234002e-22	DNA polymerase III subunit alpha (EC 2.7.7.7)
CDR20291_1144	1.68406	4.651189112029e-21	NAD-dependent protein deacetylase (EC 2.3.1.286) (Regulatory protein SIR2 homolog)
nth	1.68946	2.00010513933069e-25	Endonuclease III (EC 4.2.99.18) (DNA-(apurinic or apyrimidinic site) lyase)
CDR20291_1815	1.69289	2.56335e-05	Membrane protein
clpX	1.69776	1.93691004576911e-21	ATP-dependent Clp protease ATP-binding subunit ClpX
CDR20291_1392	1.70306	6.54639049338363e-10	FMN dependent NADH:quinone oxidoreductase (EC 1.6.5.-) (Azo-dye reductase) (FMN-dependent NADH-azo compound oxidoreductase) (FMN-dependent NADH-azoreductase) (EC 1.7.1.17)
CDR20291_2708	1.7052	2.90816716317244e-17	Amino acid racemase
CDR20291_0745	1.70886	8.27262659971979e-17	GntR-family transcriptional regulator
CDR20291_2517	1.70906	3.28436206964173e-25	Transcriptional regulator
CDR20291_2314	1.71012	4.23914070392514e-9	Probable transporter
CDR20291_0035	1.71028	1.76159514305933e-23	Lipoate-protein ligase
CDR20291_1683	1.71326	2.31673e-05	Membrane protein
CDR20291_1004	1.71621	6.00723519041675e-24	Integrase/recombinase
gatD	1.71624	1.76807050788109e-12	Galactitol-1-phosphate 5-dehydrogenase
CDR20291_2563	1.71688	4.10383501134307e-19	LysR-family transcriptional regulator
CDR20291_3120	1.71701	2.34296845459264e-13	Phosphate transport system permease protein PstA
CDR20291_2317	1.71891	5.185e-05	Probable butyrate kinase (BK) (EC 2.7.2.7) (Branched-chain carboxylic acid kinase)
serS2	1.72027	2.78052370678644e-24	Serine--tRNA ligase (EC 6.1.1.11) (Seryl-tRNA synthetase) (SerRS) (Seryl-tRNA(Ser/Sec) synthetase)
CDR20291_1368	1.72417	3.95188761746688e-21	Acetyltransferase
sspB	1.72437	1.02677e-05	Small acid-soluble spore protein B
CDR20291_0774	1.73763	2.25683232138196e-19	Cell surface protein
folP	1.73764	6.81327023397754e-26	Dihydropteroate synthase (DHPS) (EC 2.5.1.15) (Dihydropteroate pyrophosphorylase)
CDR20291_3297	1.74288	1.90254689248587e-19	mRNA interferase (EC 3.1.-.-)
CDR20291_2316	1.74745	2.21871357274523e-7	Phosphate butyryltransferase
CDR20291_0168	1.74943	3.50733908705273e-23	Cyclic nucleotide-binding protein
xdhA1	1.76072	8.03589320734149e-33	Xanthine dehydrogenase, molybdenum binding subunit
CDR20291_1741	1.76131	1.93354e-05	Membrane protein
asd	1.76388	8.07842287464112e-22	Aspartate-semialdehyde dehydrogenase (ASA dehydrogenase) (ASADH) (EC 1.2.1.11) (Aspartate-beta-semialdehyde dehydrogenase)
CDR20291_1510	1.76996	1.84006496913535e-17	Amidohydrolase
CDR20291_1624	1.77156	6.69305160411002e-22	Membrane protein
CDR20291_3106	1.7735	9.0843086642242e-21	Probable polysaccharide deacetylase
dapD	1.775	1.3474181839789e-21	2,3,4,5-tetrahydropyridine-2,6-dicarboxylate N-acetyltransferase (EC 2.3.1.89) (Tetrahydrodipicolinate N-acetyltransferase) (THP acetyltransferase) (Tetrahydropicolinate acetylase)
CDR20291_1973	1.78482	2.60938228687776e-22	Integrase
CDR20291_0340	1.79116	8.69052081932664e-11	Uncharacterized protein
CDR20291_0020	1.7912	5.78538752707866e-21	AraC-family transcriptional regulator
CDR20291_2685	1.79312	1.15509351567474e-11	Cell surface protein
CDR20291_0316	1.79587	3.81038419972864e-17	Spore coat assembly asparagine-rich protein
CDR20291_1841	1.79673	0.000742674	Phosphate propanoyltransferase (EC 2.3.1.222)
CDR20291_2775	1.79891	2.70559718641105e-16	Uncharacterized protein
CDR20291_0534	1.80241	7.00637498070279e-14	Stage 0 sporulation protein A homolog
CDR20291_1264	1.80318	2.86186724815169e-19	ATP-binding protein
bcd2	1.80559	1.41824e-06	Butyryl-CoA dehydrogenase
CDR20291_2304	1.80923	3.9530029249929e-8	Oxidoreductase DRL-like catalytic domain-containing protein
CDR20291_0341	1.8095	3.7434749110145e-27	ABC transporter, ATP-binding protein
etfB2	1.80975	3.46277740613618e-7	Electron transfer flavoprotein small subunit
glpK2	1.8142	7.94924199169141e-14	Glycerol kinase (EC 2.7.1.30) (ATP:glycerol 3-phosphotransferase) (Glycerokinase) (GK)
CDR20291_0776	1.81535	6.85994668201162e-32	CGNR zinc finger domain-containing protein
CDR20291_0925	1.82427	4.96574e-06	Uncharacterized protein
CDR20291_1721	1.82724	6.40791915776185e-24	MarR-family transcriptional regulator
speE	1.8282	4.37283959995819e-9	Polyamine aminopropyltransferase (Putrescine aminopropyltransferase) (PAPT) (Spermidine synthase) (SPDS) (SPDSY) (EC 2.5.1.16)
CDR20291_2523	1.83247	3.68834187741793e-17	Membrane protein
CDR20291_0788	1.83943	4.4988140732206e-25	Sigma-54 factor, interaction domain-containing protein,transcriptional regulatory protein levr (EC 2.7.1.-)
CDR20291_1346	1.83948	3.78453499650613e-19	Exported protein
gabT	1.83951	1.62469448709466e-14	4-aminobutyrate aminotransferase
CDR20291_2671	1.83961	2.96977099832571e-28	Glycosyltransferase
CDR20291_1139	1.84665	3.66946692693848e-22	MarR-family transcriptional regulator
CDR20291_3291	1.85481	2.91361953254448e-34	Exported carboxy-terminal processing protease
etfB1	1.86676	1.30686100043025e-20	Electron transfer flavoprotein small subunit
CDR20291_2719	1.86749	4.22823513172626e-12	Aminotransferase (EC 2.6.1.-)
u1	1.86891	4.89833147581749e-19	Regulatory protein
CDR20291_0599	1.8715	6.39807827079314e-15	Uncharacterized protein
fur	1.87713	1.38185316212343e-26	Ferric uptake regulation protein
nrdG	1.87753	3.24321364240722e-15	Anaerobic ribonucleoside-triphosphate reductase-activating protein (EC 1.97.1.-)
CDR20291_3072	1.87772	5.69188258280834e-28	DUF3781 domain-containing protein
folB	1.8794	5.77644276936604e-36	7,8-dihydroneopterin aldolase (EC 4.1.2.25)
CDR20291_2721	1.87996	1.56561556138571e-20	Exported protein
phoT	1.87997	3.67623297908857e-17	Phosphate import ABC transporter, ATP-binding protein
pepI	1.88013	4.3657180643209e-31	Proline iminopeptidase (PIP) (EC 3.4.11.5) (Prolyl aminopeptidase)
crt2	1.88191	1.25422187854092e-7	short-chain-enoyl-CoA hydratase (EC 4.2.1.150)
CDR20291_2608	1.89866	4.09773786939911e-23	Probable polysaccharide deacetylase
CDR20291_3230	1.89882	2.17895918235627e-27	DNA mismatch repair protein
iorB	1.90964	1.34255845992265e-14	Indolepyruvate oxidoreductase subunit
speB	1.91097	2.72342781759033e-9	Agmatinase
CDR20291_2553	1.914	2.41751264942561e-14	AraC-family transcriptional regulator
CDR20291_2944	1.91657	1.75582238963836e-28	Phopho-sugar aldolase
folE	1.93065	1.32633256343026e-28	GTP cyclohydrolase 1 (EC 3.5.4.16) (GTP cyclohydrolase I) (GTP-CH-I)
spl	1.93085	1.79722652609684e-30	Spore photoproduct lyase
bcp	1.93358	1.66054117611016e-29	thioredoxin-dependent peroxiredoxin (EC 1.11.1.24) (Bacterioferritin comigratory protein) (Thioredoxin peroxidase)
CDR20291_0718	1.9338	5.33553162846619e-33	Metal-binding protein
pepA	1.93646	1.75094925938313e-31	Probable cytosol aminopeptidase (EC 3.4.11.1) (Leucine aminopeptidase) (LAP) (EC 3.4.11.10) (Leucyl aminopeptidase)
dhaT	1.94142	3.15475060311134e-25	1,3-propanediol dehydrogenase
CDR20291_2157	1.94261	6.52046019278305e-26	DUF6398 domain-containing protein
CDR20291_1657	1.95057	7.94807766918977e-23	DUF2992 family protein
CDR20291_2178	1.95442	9.23677686831579e-18	PTS system, IIc component
CDR20291_0317	1.95517	4.05888102076495e-11	ArsR-family transcriptional regulator
CDR20291_1681	1.95539	1.0622636808187e-13	Butirosin biosynthesis protein H N-terminal domain-containing protein
cysS	1.95588	1.11136348022297e-26	Cysteine--tRNA ligase (EC 6.1.1.16) (Cysteinyl-tRNA synthetase) (CysRS)
CDR20291_3121	1.95624	5.63945442166094e-16	Phosphate transport system permease protein
CDR20291_2627	1.96128	1.71963549946593e-22	Cytosine permease
CDR20291_3071	1.96441	6.6146760440672e-37	Methyltransferase domain-containing protein
CDR20291_0661	1.96588	4.48146105651394e-15	RNA-binding protein
CDR20291_2307	1.96928	2.42877205818139e-15	Transcription antiterminator
nrdD	1.97225	1.39768766116119e-15	Anaerobic ribonucleoside-triphosphate reductase
CDR20291_2797	1.97844	3.73762477072022e-19	Peptidoglycan-binding exported protein
grpE	1.98222	4.89604919783441e-14	Protein GrpE (HSP-70 cofactor)
CDR20291_0561	1.98261	8.80593305114914e-38	PD-(D/E)XK nuclease family transposase
CDR20291_2575	1.99073	7.57095522387722e-9	Uncharacterized protein
CDR20291_0525	1.99258	1.19729709954997e-26	Plasmid-related protein
CDR20291_0795	2.00193	1.12830073672745e-37	Exported protein
CDR20291_0354	2.0063	3.65921812879578e-20	Nucleotidase (EC 3.1.3.-)
CDR20291_2370	2.00633	4.04304926140865e-24	Phosphatidylglycerol lysyltransferase C-terminal domain-containing protein
CDR20291_0746	2.00786	3.41580347843323e-9	Probable transporter
acdB	2.0101	6.0537727853564e-24	Acyl-CoA dehydrogenase, short-chain specific
CDR20291_0810	2.01343	9.81354387879792e-33	Membrane protein
dapA2	2.01454	3.0609420326582e-30	4-hydroxy-tetrahydrodipicolinate synthase (HTPA synthase) (EC 4.3.3.7)
CDR20291_2128	2.01867	1.65154881475173e-23	Membrane protein
dapB1	2.02857	7.43898830364454e-31	4-hydroxy-tetrahydrodipicolinate reductase (HTPA reductase) (EC 1.17.1.8)
uvrC	2.02891	1.69997533222846e-31	UvrABC system protein C (Protein UvrC) (Excinuclease ABC subunit C)
CDR20291_2212	2.03327	3.68475869491529e-15	Carbohydrate dehydrogenase
CDR20291_3400	2.03526	2.07312238719421e-16	Spore cortex-lytic enzyme
etfA2	2.03552	7.61519875921126e-9	Electron transfer flavoprotein alpha-subunit
CDR20291_0697	2.04363	9.96290858140139e-27	Transposase-like protein b
CDR20291_0808	2.05555	4.61958074126353e-36	Bifunctional NAD(P)H-hydrate repair enzyme (Nicotinamide nucleotide repair protein) [Includes: ADP-dependent (S)-NAD(P)H-hydrate dehydratase (EC 4.2.1.136) (ADP-dependent NAD(P)HX dehydratase); NAD(P)H-hydrate epimerase (EC 5.1.99.6)]
CDR20291_1718	2.05878	6.79614795042735e-25	P-type Ca(2+) transporter (EC 7.2.2.10)
CDR20291_2856	2.06254	3.24092168678025e-19	DUF1848 domain-containing protein
CDR20291_0141	2.06923	6.86369849349282e-33	Ribosome hibernation promoting factor (HPF)
CDR20291_1819	2.07121	8.961471887802e-34	Phage-related deoxycytidylate deaminase (Putative late competence protein)
CDR20291_2511	2.08192	1.67687469402605e-10	UPF0237 protein CDR20291_2511
CDR20291_1625	2.09468	8.28102294662561e-36	Phage protein
CDR20291_0685	2.10183	0.00908625	Signaling protein
CDR20291_1672	2.10352	2.16320082231888e-28	Arsenate reductase
nadC	2.10426	1.72646110040307e-15	Probable nicotinate-nucleotide pyrophosphorylase [carboxylating] (EC 2.4.2.19) (Quinolinate phosphoribosyltransferase [decarboxylating])
phoU	2.10785	7.81332335229974e-12	Phosphate-specific transport system accessory protein PhoU
norV	2.11539	8.17458037673907e-30	Anaerobic nitric oxide reductase flavorubredoxin
CDR20291_2724	2.12054	6.20263212322794e-26	P-type Ca(2+) transporter (EC 7.2.2.10)
CDR20291_2262	2.13175	1.37037e-05	DUF1540 domain-containing protein
oppB	2.1324	2.19467429139202e-22	Oligopeptide ABC transporter, permease protein
CDR20291_1682	2.13388	2.67571042288655e-22	MerR-family transcriptional regulator
nrdE	2.13438	2.62681907070785e-28	Ribonucleoside-diphosphate reductase (EC 1.17.4.1)
oppC	2.14805	1.66231940966007e-24	Oligopeptide ABC transporter, permease protein
CDR20291_3448	2.15708	7.38325720895226e-19	Uncharacterized protein
CDR20291_0189	2.16032	1.96367158911684e-43	2-dehydropantoate 2-reductase (EC 1.1.1.169) (Ketopantoate reductase)
CDR20291_0011	2.16293	3.97335154501171e-27	Translation elongation factor
CDR20291_2760	2.16384	7.57610324297237e-31	histidine kinase (EC 2.7.13.3)
CDR20291_1812	2.17476	8.27322253487829e-37	Methyltransferase type 11 domain-containing protein
CDR20291_0486	2.19581	1.28748911097322e-37	Aldo/keto reductase
CDR20291_1319	2.20575	2.64767228748489e-33	Phage shock protein
ctsR	2.21079	2.76211917211472e-10	Transcriptional regulator CtsR
CDR20291_2499	2.21157	1.48498035201959e-26	Uncharacterized protein
CDR20291_0577	2.21494	1.70656447266508e-31	Metallo-beta-lactamase superfamily protein
feoA3	2.22252	1.25499323376181e-9	Ferrous iron transport protein A
CDR20291_0355	2.22541	8.07408768116495e-39	Uncharacterized protein
eutM	2.23038	0.000327877	Ethanolamine/propanediol utilization protein
CDR20291_0008	2.23077	1.38695068281439e-23	Glycosyl transferase
CDR20291_2394	2.23348	2.45838498332674e-7	Histidinol-phosphate aminotransferase
nfo	2.24475	6.34303809244356e-34	Probable endonuclease 4 (EC 3.1.21.2) (Endodeoxyribonuclease IV) (Endonuclease IV)
iorA	2.24974	7.36980928214197e-27	Indolepyruvate oxidoreductase subunit IorA (IOR) (EC 1.2.7.8) (Indolepyruvate ferredoxin oxidoreductase subunit alpha)
CDR20291_0147	2.27362	1.21799278523037e-29	DUF4116 domain-containing protein
CDR20291_2846	2.27854	2.13752125400169e-45	Cytochrome C biogenesis protein
eutQ	2.28067	1.11580023863907e-11	Ethanolamine/propanediol utilization protein
CDR20291_2626	2.28172	2.37735773578529e-29	Carbon-nitrogen hydrolase
CDR20291_2569	2.28911	8.54477756060962e-15	Calcium-chelating exported protein
etfA1	2.2999	1.2054347453611e-26	Electron transfer flavoprotein alpha-subunit
CDR20291_2490	2.31254	1.45861042048207e-22	Response regulator
CDR20291_2828	2.31287	1.21710565214593e-38	GyrI-like small molecule binding domain-containing protein
nrdF	2.31305	8.78233776724007e-34	Ribonucleoside-diphosphate reductase subunit beta (EC 1.17.4.1)
feoB2	2.31888	1.08219530858765e-37	Ferrous iron transport protein B
oppA	2.3208	3.78993564887209e-27	Oligopeptide ABC transporter, substrate-binding lipoprotein
CDR20291_0811	2.34798	6.10606925768008e-50	Membrane protein
CDR20291_1842	2.34919	4.06358470259627e-8	Ethanolamine utilization protein
CDR20291_1983	2.34948	5.29674826238238e-51	Chromosome segregation protein
CDR20291_0662	2.35245	2.63912057905693e-29	DUF3842 family protein
CDR20291_0146	2.35475	3.3682721269632e-40	Riboflavin transporter
CDR20291_3171	2.38081	1.65553559031338e-38	D-isomer specific 2-hydroxyacid dehydrogenase
CDR20291_0957	2.38549	5.68438957557532e-28	Nitroreductase-family protein
CDR20291_2651	2.38933	7.4235651241291e-31	Lipoprotein
oppD	2.39066	2.24761226036163e-30	Oligopeptide ABC transporter, ATP-binding protein
CDR20291_0175	2.39503	4.23698925005518e-37	Carbon monoxide dehydrogenase (EC 1.2.7.4)
CDR20291_2761	2.39884	5.78541478305521e-51	Stage 0 sporulation protein A homolog
ftsH1	2.4045	1.29456760540806e-33	ATP-dependent zinc metalloprotease FtsH (EC 3.4.24.-)
CDR20291_1685	2.41016	1.37702760555607e-35	Exonuclease
CDR20291_1118	2.4258	4.39446e-06	RRF2-family transcriptional regulator
CDR20291_3172	2.44059	1.25262957814775e-36	DUF3783 domain-containing protein
CDR20291_2875	2.4407	6.04238375711727e-28	DUF4116 domain-containing protein
CDR20291_1247	2.44302	1.3787961126893e-28	Isochorismatase-like domain-containing protein
glgP	2.45622	1.69055110314401e-43	Alpha-1,4 glucan phosphorylase (EC 2.4.1.1)
CDR20291_2877	2.46368	5.04092104342798e-44	Membrane protein
CDR20291_0663	2.4674	7.65290013500524e-39	Zinc transporter
iscS2	2.48677	7.84878697617797e-8	Cysteine desulfurase IscS (EC 2.8.1.7)
CDR20291_2831	2.488	5.66322936691459e-47	Non-specific serine/threonine protein kinase
CDR20291_2874	2.49361	2.33531135913051e-42	AAA+ ATPase domain-containing protein
CDR20291_0619	2.49958	7.28306502273044e-43	MerR-family transcriptional regulator
dnaK	2.50106	1.90252057081066e-23	Chaperone protein DnaK (HSP70) (Heat shock 70 kDa protein) (Heat shock protein 70)
CDR20291_1818	2.50243	1.72213137330188e-59	Phage-related cell wall hydrolase (Endolysin)
CDR20291_3452	2.50623	2.63699408385733e-30	DUF488 domain-containing protein
comE	2.51643	1.11144e-05	Competence protein
CDR20291_1639	2.52577	4.68393036788647e-45	Ferrous iron transport protein A
glgA	2.59711	8.9957782410116e-51	Glycogen synthase (EC 2.4.1.21) (Starch [bacterial glycogen] synthase)
CDR20291_2151	2.62455	3.69249932614193e-27	Exported protein
CDR20291_2335	2.64077	2.31291741838293e-10	Sporulation protein YqfC
CDR20291_3529	2.64213	8.36125865648642e-33	Exported protein
nadB	2.64458	4.25914988307759e-42	L-aspartate oxidase (EC 1.4.3.16) (Quinolinate synthase B)
ldh	2.64617	4.06946237632556e-26	L-lactate dehydrogenase (L-LDH) (EC 1.1.1.27)
CDR20291_1758	2.66139	6.7482e-05	#N/A
CDR20291_3449	2.66203	1.04560733387112e-25	Glyoxalase
hrcA	2.66613	1.97722619470913e-33	Heat-inducible transcription repressor HrcA
clpP2	2.66955	2.87832930123927e-30	ATP-dependent Clp protease proteolytic subunit (EC 3.4.21.92) (Endopeptidase Clp)
CDR20291_1817	2.67865	8.86404070336164e-48	Uncharacterized protein
CDR20291_2269	2.67873	8.16238457442408e-42	Aspartate aminotransferase
CDR20291_3480	2.6841	1.04392667786532e-36	PhnB-like domain-containing protein
CDR20291_2024	2.69305	1.28639851386143e-36	Thioredoxin reductase (EC 1.8.1.9)
CDR20291_3498	2.72353	6.0991650490466e-50	LysR-family transcriptional regulator
CDR20291_1591	2.72502	2.0570023561696e-35	Dinitrogenase iron-molybdenum cofactor
CDR20291_2868	2.73437	3.50230726700495e-31	Thioredoxin
CDR20291_0176	2.73568	4.92770735484637e-43	Oxidoreductase, electron transfer subunit
CDR20291_2873	2.73871	1.45119215675206e-54	von Willebrand factor A
CDR20291_0318	2.74005	1.92447388525159e-21	Heavy-metal-transporting ATPase
msrAB	2.74498	1.07707224999852e-46	Multifunctional fusion protein [Includes: Peptide methionine sulfoxide reductase MsrA (Protein-methionine-S-oxide reductase) (EC 1.8.4.11) (Peptide-methionine (S)-S-oxide reductase) (Peptide Met(O) reductase); Peptide methionine sulfoxide reductase MsrB (EC 1.8.4.12) (Peptide-methionine (R)-S-oxide reductase)]
CDR20291_0177	2.76677	1.02127891686522e-36	Oxidoreductase, NAD/FAD binding subunit
CDR20291_2369	2.77059	6.9018672952978e-47	N-acetyltransferase domain-containing protein
oppF	2.79884	1.13709878012188e-38	Oligopeptide ABC transporter, ATP-binding protein
glgD	2.80008	4.23100835679804e-64	Glycogen biosynthesis protein
CDR20291_1393	2.80701	2.00823034368102e-41	Phage protein
nadA	2.80807	6.64777315981406e-63	Quinolinate synthase (EC 2.5.1.72)
feoB3	2.81159	7.04897752841645e-12	Ferrous iron transport protein B
CDR20291_1473	2.82675	1.31275647157526e-59	Arylesterase
rph	2.83348	6.85759550771448e-54	Multifunctional fusion protein [Includes: dITP/XTP pyrophosphatase (EC 3.6.1.66) (Non-canonical purine NTP pyrophosphatase) (Non-standard purine NTP pyrophosphatase) (Nucleoside-triphosphate diphosphatase) (Nucleoside-triphosphate pyrophosphatase) (NTPase); Ribonuclease PH (RNase PH) (EC 2.7.7.56) (tRNA nucleotidyltransferase)]
groES	2.85269	1.04555573212612e-40	Co-chaperonin GroES (10 kDa chaperonin) (Chaperonin-10) (Cpn10)
CDR20291_0059	2.85908	5.50819094931343e-48	NADP-dependent 7-alpha-hydroxysteroid dehydrogenase
sat	2.86053	1.34220911662877e-46	Streptogramin A acetyltransferase
eutT	2.88398	1.93817652003499e-8	Ethanolamine/propanediol utilization cobalamin adenosyltransferase
CDR20291_3168	2.89622	7.24202905980291e-55	Phosphoesterase (EC 3.1.4.-)
CDR20291_2827	2.90087	1.32525059748833e-10	Uncharacterized protein
CDR20291_1717	2.90705	8.11006464679353e-60	UPF0246 protein CDR20291_1717
glgC	2.91742	2.71458670754308e-63	Glucose-1-phosphate adenylyltransferase (EC 2.7.7.27) (ADP-glucose pyrophosphorylase) (ADPGlc PPase) (ADP-glucose synthase)
CDR20291_1120	2.92393	3.69472883664486e-9	NifU-like protein
CDR20291_3064	2.95533	4.21460000040079e-46	Membrane protein
CDR20291_1466	2.97845	3.32876550957856e-60	Spermatogenesis-associated protein 20-like TRX domain-containing protein
CDR20291_0282	2.9913	8.81818104650484e-34	Transcriptional regulator
CDR20291_1590	2.99846	8.48289549829923e-27	ArsR-family transcriptional regulator
CDR20291_2607	3.00102	3.75314677940742e-45	Sortase B
groEL	3.03156	5.72027361780599e-28	Chaperonin GroEL (EC 5.6.1.7) (60 kDa chaperonin) (Chaperonin-60) (Cpn60)
CDR20291_1837	3.04314	3.85986459355563e-8	Ethanolamine/propanediol utilisation protein
CDR20291_1747	3.05125	1.12492003363331e-46	HTH cro/C1-type domain-containing protein
CDR20291_2902	3.05161	3.04334196212371e-72	PTS system, IIb component
CDR20291_2901	3.07084	4.12769180577819e-82	PTS system, IIa component
CDR20291_1693	3.07793	7.24974651399791e-57	LysR-family transcriptional regulator
tldD	3.09362	3.36088349299497e-71	Regulatory protease
CDR20291_2845	3.09952	1.94134871867163e-61	Pyridine-nucleotide-disulfide oxidoreductase
trxA1	3.10114	3.95466458353986e-52	Thioredoxin
trxB1	3.12824	4.59160145771128e-62	Thioredoxin reductase
fhuC	3.16044	5.59737196087865e-13	Ferrichrome ABC transporter, ATP-binding protein
CDR20291_1480	3.17366	4.70036554717311e-51	AB hydrolase-1 domain-containing protein
eutB	3.1858	3.68413406637301e-11	Ethanolamine ammonia-lyase large subunit (EAL large subunit) (EC 4.3.1.7)
eutL	3.20815	1.54885307242304e-11	Ethanolamine/propanediol utilization protein
CDR20291_3196	3.22867	1.00219967296031e-55	AraC-family transcriptional regulator
eutN	3.22887	0.000187783	Ethanolamine/propanediol utilization protein
CDR20291_1746	3.28713	6.69412e-06	Phage protein
CDR20291_2931	3.31413	1.47330850531196e-10	Amino acid permease
grdB	3.34198	3.54779688725902e-21	Glycine reductase complex component B gamma subunit
CDR20291_2762	3.34909	2.13234004533088e-64	Regulatory protease
CDR20291_1838	3.35251	2.34296845459264e-13	Ethanolamine/propanediol utilisation aldehyde-alcohol dehydrogenase
fhuD	3.38121	1.57530908071024e-14	Ferrichrome ABC transporter, substrate-binding protein
eutC	3.43752	1.50292980404328e-11	Ethanolamine ammonia-lyase small subunit (EAL small subunit) (EC 4.3.1.7)
CDR20291_0013	3.44241	5.07135107548217e-65	DNA repair protein
pgm1	3.48239	1.36028695062914e-68	Phosphoglucomutase (Alpha-phosphoglucomutase) (Glucose phosphomutase)
fhuB	3.49518	1.34218555983767e-18	Ferrichrome ABC transporter, permease protein
gapN	3.50523	1.72667034503486e-73	NADP-dependent glyceraldehyde-3-phosphate dehydrogenase
CDR20291_0014	3.52904	5.18243100977139e-47	Protein-arginine kinase (EC 2.7.14.1)
CDR20291_0475	3.53154	3.36634714732867e-32	Membrane protein
fhuG	3.53278	7.68727291900148e-16	Ferrichrome ABC transporter, permease protein
CDR20291_2770	3.5371	9.0225201153953e-14	Multidrug export protein MepA
eutA	3.56325	1.59255609835686e-8	Ethanolamine/propanediol utilisation protein
CDR20291_2932	3.60594	4.78751e-06	Glutamine amidotransferase
CDR20291_2903	3.61292	1.35731540078036e-80	PTS system, IId component
CDR20291_2076 (hcpR)	3.70098	1.37341933656701e-89	cNMP-binding regulatory protein
grdA	3.76334	4.2255487541462e-27	Glycine/sarcosine/betaine reductase complex component A
grdD	3.76834	3.27174491715616e-46	Glycine/sarcosine/betaine reductase complex component C alpha subunit
abfD	3.87562	5.56354626891944e-13	Gamma-aminobutyrate metabolism dehydratase/isomerase
grdE	3.89318	4.72616790195641e-44	Glycine reductase complex component B alpha and beta subunits
CDR20291_2156	3.9174	7.98082053197964e-78	PTS system, EIIc component
CDR20291_2022	3.96275	2.07272057632404e-85	Copper-exporting P-type ATPase (EC 7.2.2.8) (Copper-exporting P-type ATPase A) (Cu(+)-exporting ATPase)
CDR20291_1555	4.0562	7.84261419771085e-76	Multifunctional fusion protein [Includes: Probable glycine dehydrogenase (decarboxylating) subunit 1 (EC 1.4.4.2) (Glycine cleavage system P-protein subunit 1) (Glycine decarboxylase subunit 1) (Glycine dehydrogenase (aminomethyl-transferring) subunit 1); Aminomethyltransferase (EC 2.1.2.10) (Glycine cleavage system T protein)]
CDR20291_0763	4.0829	5.94789756602873e-106	Aconitase/3-isopropylmalate dehydratase
CDR20291_2825	4.11804	2.71256120765412e-10	ABC transporter, ATP-binding protein
clpC	4.1365	3.10755078429933e-80	ATP-dependent Clp protease
CDR20291_2826	4.14611	2.2096961070182e-11	ABC transporter, permease protein
CDR20291_2229	4.17434	7.28786410131232e-14	Uncharacterized protein
CDR20291_2824	4.19192	4.85402795978307e-11	ABC transporter, substrate-binding protein
CDR20291_0762	4.26773	3.27677161006674e-73	Homocitrate/2-isopropylmalate synthase
CDR20291_1326	4.27201	1.53555277657863e-23	Ferrous iron transport protein
gcvPB	4.3079	1.05751693431025e-85	Probable glycine dehydrogenase (decarboxylating) subunit 2 (EC 1.4.4.2) (Glycine cleavage system P-protein subunit 2) (Glycine decarboxylase subunit 2) (Glycine dehydrogenase (aminomethyl-transferring) subunit 2)
grdC	4.41524	1.52591213707564e-52	Glycine/sarcosine/betaine reductase complex component C beta subunit
clpB	4.45553	3.32072350516793e-58	Chaperone protein ClpB
abfH	4.50125	5.98950221081465e-17	NAD-dependent 4-hydroxybutyrate dehydrogenase
CDR20291_0764	4.5269	5.65177376502244e-144	Isocitrate/3-isopropylmalate dehydrogenase
abfT	4.57044	1.71273807998442e-16	4-hydroxybutyrate CoA transferase
CDR20291_0949	4.5869	1.5495508765068e-55	Two-component sensor histidine kinase
trxB3	4.59681	3.83798021625371e-61	Thioredoxin reductase (EC 1.8.1.9)
CDR20291_1935	4.63299	2.79235059848384e-70	Plasmid replication protein RepL domain-containing protein
trxA2	4.65341	3.10023832655845e-32	Thioredoxin
grdX	4.95705	6.87583058216328e-81	Glycine reductase complex component
CDR20291_2336	4.96821	5.16168432395027e-92	Ribosome hibernation promoting factor (HPF)
CDR20291_1934	4.98045	1.57711731029405e-66	Uncharacterized protein
CDR20291_1231	5.04645	1.99938714291159e-167	Probable transporter
CDR20291_1230	5.12502	1.57099045763472e-108	5-oxoprolinase subunit A (5-OPase subunit A) (EC 3.5.2.9) (5-oxoprolinase (ATP-hydrolyzing) subunit A)
CDR20291_0284	5.18303	2.16598545483505e-34	Phage protein
CDR20291_0948	5.19428	1.37616231293467e-57	Stage 0 sporulation protein A homolog
CDR20291_1232	5.31377	5.77523484747316e-154	Allophanate hydrolase subunit 1
CDR20291_1233	5.34577	9.35548898901555e-120	Allophanate hydrolase subunit 2
sucD	5.86885	6.07032424673967e-18	Succinate-semialdehyde dehydrogenase [NAD(P)+]
CDR20291_1545	5.99597	2.76274185734338e-14	Iron compound ABC transporter, permease protein
feoA1	6.0612	4.07141528852957e-16	Ferrous iron transport protein A
CDR20291_1334	6.08015	2.31420060143737e-19	DUF3793 family protein
cat1	6.10547	1.41250040455226e-14	Succinyl-CoA:coenzyme A transferase
CDR20291_2233	6.5933	3.04742878542165e-17	Membrane protein
asrC	6.81888	2.4983256890781e-126	Anaerobic sulfite reductase subunit C
asrB	6.82144	7.33810146607779e-120	Anaerobic sulfite reductase subunit B
CDR20291_0283	6.85743	2.30036186881881e-39	Pyridoxamine 5'-phosphate oxidase N-terminal domain-containing protein
feoB1	7.28838	1.25321610219206e-16	Ferrous iron transport protein B
CDR20291_2391	7.32468	1.4239259989815e-18	ABC transporter substrate-binding protein
CDR20291_1546	7.47906	1.19108384545169e-14	Iron compound ABC transporter, permease protein
CDR20291_0947	7.55886	5.17050234527169e-54	Membrane protein
CDR20291_0517	7.81557	2.0793593364905e-23	Membrane protein
asrA	8.01254	3.33670766523363e-127	Anaerobic sulfite reductase subunit A
nirC	8.2256	1.42940895125733e-153	Nitrite transporter
CDR20291_1329	8.30167	1.01343578533658e-18	Exported protein
CDR20291_1547	8.49961	6.52458739119406e-16	Iron compound ABC transporter, ATP-binding protein
CDR20291_1548	8.54756	6.45647021679744e-19	Iron compound ABC transporter, substrate-binding protein
CDR20291_0516	8.9122	4.44930495403478e-31	Cd(2+)-exporting ATPase (EC 7.2.2.21)
fldX	9.80215	1.5495508765068e-55	Flavodoxin
zupT	10.0226	1.70871258075697e-43	Zinc transporter ZupT

## Sheet: S3
Table S3: Differentially expressed genes in hcpR::Tn relative to WT both exposed to NO
Gene	Log2 fold change	FDR	Gene function
CDR20291_2075	-10.9692	4.757457e-318	Iron-sulfur binding protein
hcp	-9.49337	0	Hydroxylamine reductase (EC 1.7.99.1) (Hybrid-cluster protein) (HCP) (Prismane protein)
rpmJ	-5.19602	4.13118599657947e-104	Large ribosomal subunit protein bL36
CDR20291_0963	-5.11398	1.41271557731741e-56	MBOAT family protein
map1	-4.99987	3.08444807867291e-134	Methionine aminopeptidase (MAP) (MetAP) (EC 3.4.11.18) (Peptidase M)
CDR20291_0090	-4.99626	1.11812021634288e-134	Ribosomal protein
gatB	-4.8349	2.83017e-06	PTS system, galactitol-specific IIb component
infA	-4.76715	1.69047816694062e-87	Translation initiation factor IF-1
rpmC	-4.75239	8.10603538296487e-89	Large ribosomal subunit protein uL29
adk	-4.7314	6.41463651033865e-118	Adenylate kinase (AK) (EC 2.7.4.3) (ATP-AMP transphosphorylase) (ATP:AMP phosphotransferase) (Adenylate monophosphate kinase)
CDR20291_2073	-4.61038	9.18737587157237e-111	Patatin-like phospholipase
rpmD	-4.60265	1.42198860516786e-56	Large ribosomal subunit protein uL30
rplD	-4.57752	1.36944813906584e-113	Large ribosomal subunit protein uL4
rplW	-4.51147	4.15615567788553e-85	Large ribosomal subunit protein uL23
crr	-4.47018	1.85314786089585e-87	PTS system, glucose-specific IIa component
CDR20291_2437	-4.45075	7.97597564217385e-114	Sugar transporter, substrate-binding lipoprotein
CDR20291_0571	-4.45074	1.12368144193352e-17	Peptidase
rpsF	-4.4245	7.97597564217385e-114	Small ribosomal subunit protein bS6
rplP	-4.42332	2.0115420733876e-72	Large ribosomal subunit protein uL16
prlA	-4.41306	1.00913119828535e-95	Protein translocase subunit SecY
rpsJ	-4.41126	1.58210023505219e-116	Small ribosomal subunit protein uS10
rplR	-4.4085	6.86271285472045e-89	Large ribosomal subunit protein uL18
rpsH	-4.37187	4.76759324041985e-71	Small ribosomal subunit protein uS8
rpsC	-4.3604	1.12438557537107e-109	Small ribosomal subunit protein uS3
rpsS	-4.35776	1.34339748808238e-116	Small ribosomal subunit protein uS19
rplV	-4.35625	1.31383840441896e-106	Large ribosomal subunit protein uL22
rplN	-4.3377	2.20404362880815e-71	Large ribosomal subunit protein uL14
rplB	-4.33072	1.7467856280319e-114	Large ribosomal subunit protein uL2
appD	-4.31439	3.06420241942156e-95	Oligopeptide transporter, ATP-binding protein
rpsM	-4.31409	6.83824783654632e-98	Small ribosomal subunit protein uS13
rplF	-4.30354	1.26599784471607e-100	Large ribosomal subunit protein uL6
CDR20291_2077	-4.25511	2.06846011276704e-89	Sodium:dicarboxylate symporter
CDR20291_3440	-4.23143	1.11910088443178e-95	ATPase
CDR20291_2436	-4.20554	6.31357523055137e-91	Sugar transporter, permease protein
rplC	-4.18293	8.13549457521671e-103	Large ribosomal subunit protein uL3
ptsG	-4.17672	4.86853591592879e-90	#N/A
CDR20291_2083	-4.1653	9.18673001936109e-87	Probable amino-acid ABC transporter, substrate-binding protein
appF	-4.15729	1.31601130119992e-109	Oligopeptide ABC transporter, ATP-binding protein
rplE	-4.14295	4.12069958459279e-106	Large ribosomal subunit protein uL5
CDR20291_0962	-4.13284	5.29220780110821e-28	AlgX/AlgJ SGNH hydrolase-like domain-containing protein
rpsE	-4.11683	9.31716843834464e-93	Small ribosomal subunit protein uS5
ssb	-4.09766	1.66814178792516e-100	Single-stranded DNA-binding protein (SSB)
rpsQ	-4.08456	2.4741035339684e-100	Small ribosomal subunit protein uS17
rplX	-4.08246	3.16767282790626e-100	Large ribosomal subunit protein uL24
rplO	-4.04565	3.29454268342129e-96	Large ribosomal subunit protein uL15
CDR20291_0803	-4.03021	4.02829862071388e-25	ABC transporter, ATP-binding protein
CDR20291_2953	-4.01998	6.44857826784165e-13	Membrane protein
rpsK	-4.01581	4.82139070913611e-85	Small ribosomal subunit protein uS11
CDR20291_2435	-3.94008	4.52934608594089e-91	Sugar transporter, permease protein
CDR20291_2248	-3.87172	1.27996102005521e-69	Aliphatic sulfonate ABC transporter, ATP-binding protein
CDR20291_0804	-3.86667	1.71211963835721e-24	ABC transporter, permease protein
CDR20291_2557	-3.83406	1.79644848877024e-89	Na(+)/H(+) antiporter
rpsN	-3.82814	6.08080081061238e-59	Small ribosomal subunit protein uS14
CDR20291_2592	-3.75511	1.76637927971996e-50	Permease
CDR20291_2078	-3.60185	2.06396548340629e-48	Probable amino-acid ABC transporter, ATP-binding protein
CDR20291_2082	-3.57863	1.96832146536522e-79	Probable amino-acid ABC transporter, permease protein
gatA	-3.56474	7.26608230806026e-9	PTS system, galactitol-specific IIa component
CDR20291_2249	-3.51642	2.96920860977988e-65	#N/A
CDR20291_2614	-3.50607	1.31267819980325e-56	UDP-N-acetylglucosamine--N-acetylmuramyl-(Pentapeptide) pyrophosphoryl-undecaprenol N-acetylglucosamine transferase
CDR20291_3387	-3.49949	4.7294563619497e-16	DUF378 domain-containing protein
CDR20291_1663	-3.49093	1.69624339988478e-53	Membrane protein
CDR20291_2250	-3.48264	1.27626486982417e-61	Uncharacterized protein
licT	-3.47216	3.58637788589365e-82	Transcription antiterminator
CDR20291_1472	-3.44073	0.00116566	Exported protein
rpsR	-3.4281	1.05481923575554e-40	Small ribosomal subunit protein bS18
rpsD	-3.40463	7.71484694193981e-85	Small ribosomal subunit protein uS4
rpsG	-3.40105	1.3731687368199e-48	Small ribosomal subunit protein uS7
CDR20291_0802	-3.39934	1.51977768687016e-19	ABC transporter, substrate-binding lipoprotein
fruK	-3.38299	1.3538091085137e-63	Tagatose-6-phosphate kinase (EC 2.7.1.144)
CDR20291_2871	-3.38216	4.28753190105083e-59	Proton-dependent oligopeptide transporter
ddl	-3.37788	5.58977903622288e-36	D-alanine--D-alanine ligase (EC 6.3.2.4) (D-Ala-D-Ala ligase) (D-alanylalanine synthetase)
CDR20291_2079	-3.3675	5.63356100552108e-59	Peptidase
CDR20291_2938	-3.33209	9.87736880315466e-48	C4-dicarboxylate anaerobic carrier
CDR20291_2253	-3.32471	3.76577594093962e-55	Exported protein
rpsL	-3.30937	1.71912718011373e-64	Small ribosomal subunit protein uS12
CDR20291_1873	-3.26762	2.28057634594946e-61	Membrane protein
CDR20291_2613	-3.261	2.24388377379864e-50	Probable polysaccharide deacetylase
pth	-3.25361	1.90780595228238e-26	Peptidyl-tRNA hydrolase (Pth) (EC 3.1.1.29)
CDR20291_2279	-3.2492	1.94950000031047e-51	Beta-lactamase inducer
CDR20291_2278	-3.24863	1.01857422641073e-56	Peptidoglycan-binding/hydrolysing protein
CDR20291_2982	-3.23836	4.41853046509967e-56	Uncharacterized protein
CDR20291_2159	-3.23249	5.35926147167025e-33	#N/A
CDR20291_1910	-3.20943	7.69153040186857e-74	tRNA-2-methylthio-N(6)-dimethylallyladenosine synthase (EC 2.8.4.3) ((Dimethylallyl)adenosine tRNA methylthiotransferase MiaB) (tRNA-i(6)A37 methylthiotransferase)
CDR20291_2981	-3.1832	2.04943521341528e-73	ABC-type quaternary amine transporter (EC 7.6.2.9)
CDR20291_2294	-3.17948	1.08554800984494e-59	DNA topoisomerase (EC 5.6.2.1) (Omega-protein) (Relaxing enzyme) (Swivelase) (Untwisting enzyme)
CDR20291_2255	-3.17863	5.30223309464476e-27	Uncharacterized protein
CDR20291_2247	-3.17576	1.86062112428032e-60	Alkylmercury lyase
CDR20291_2084	-3.17267	5.42522976314793e-17	Iron-sulfur subunit of hydrogenase
CDR20291_2251	-3.15848	5.18267532877529e-35	Membrane protein
CDR20291_2081	-3.15323	1.26195960347811e-58	Probable amino-acid ABC transporter, permease protein
rpoA	-3.14786	3.17423775489456e-65	DNA-directed RNA polymerase subunit alpha (RNAP subunit alpha) (EC 2.7.7.6) (RNA polymerase subunit alpha) (Transcriptase subunit alpha)
CDR20291_1848	-3.14229	3.57356961797189e-23	Peptidase
CDR20291_0855	-3.12763	5.01031881927653e-37	Cys-tRNA(Pro)/Cys-tRNA(Cys) deacylase (EC 4.2.-.-)
CDR20291_2273	-3.12172	2.59815458359722e-57	DUF3785 domain-containing protein
aroK	-3.11463	8.51530734216871e-27	Shikimate kinase (SK) (EC 2.7.1.71)
CDR20291_1850	-3.11438	3.38987360359461e-40	cysteine-S-conjugate beta-lyase (EC 4.4.1.13)
CDR20291_0065	-3.11175	1.63120947913278e-51	Elongation factor Tu (EF-Tu) (EC 3.6.5.3)
CDR20291_2434	-3.09685	2.04436369456556e-63	Glycoside hydrolase 123 catalytic domain-containing protein
mfd	-3.08786	1.99365317494584e-64	Transcription-repair-coupling factor (TRCF) (EC 3.6.4.-)
CDR20291_2080	-3.08526	5.01708871849879e-52	Probable amino-acid ABC transporter, substrate-binding protein
CDR20291_2612	-3.06911	1.9163697894562e-30	Phosphatidylglycerol lysyltransferase (EC 2.3.2.3) (Lysylphosphatidylglycerol synthase)
CDR20291_2162	-3.04985	7.88326604849417e-29	peptidylprolyl isomerase (EC 5.2.1.8)
CDR20291_2252	-3.02923	3.26897959708312e-56	Sulfonate ABC transporter, solute-binding lipoprotein
appB	-3.02103	3.73989253460728e-40	Oligopeptide ABC transporter, permease protein
CDR20291_1643	-3.02031	1.83632899095249e-47	2-hydroxyacyl-CoA dehydratase
CDR20291_2254	-3.00418	2.84066321203487e-50	Permease
CDR20291_1849	-2.97218	1.50051478847476e-37	Aminobenzoyl-glutamate transport protein
nusG	-2.96329	4.79957980659735e-66	Transcription termination/antitermination protein NusG
rplJ	-2.94059	5.70248551947019e-53	Large ribosomal subunit protein uL10
acoA	-2.92596	1.13731051281892e-30	Acetoin:2,6-dichlorophenolindophenol oxidoreductase alpha subunit
CDR20291_2280	-2.91835	2.25959734371255e-41	Beta-lactamase repressor
fusA	-2.9126	1.90161909215763e-64	Elongation factor G (EF-G)
tsf	-2.90172	4.7709558428014e-50	Elongation factor Ts (EF-Ts)
CDR20291_0716	-2.88697	4.9518573817206e-60	ABC transporter, ATP-binding protein
guaD	-2.85567	3.74595303597686e-56	Guanine deaminase
CDR20291_0319	-2.84015	4.46448556030276e-19	Membrane protein
murE	-2.82862	2.38483319069912e-14	UDP-N-acetylmuramoyl-L-alanyl-D-glutamate--2,6-diaminopimelate ligase (EC 6.3.2.13) (Meso-A2pm-adding enzyme) (Meso-diaminopimelate-adding enzyme) (UDP-MurNAc-L-Ala-D-Glu:meso-diaminopimelate ligase) (UDP-MurNAc-tripeptide synthetase) (UDP-N-acetylmuramyl-tripeptide synthetase)
CDR20291_0184	-2.82223	1.43405415725334e-56	Cell wall hydrolase
CDR20291_1727	-2.81466	3.93399627540014e-22	Chorismate biosynthesis-related protein
CDR20291_2349	-2.80786	8.13210305416074e-42	ABC transporter, ATP-binding protein
CDR20291_0853	-2.80244	8.29974420371754e-32	ABC transporter, permease protein
aroE	-2.79914	2.81571209590348e-30	Shikimate dehydrogenase (NADP(+)) (SDH) (EC 1.1.1.25)
CDR20291_0102	-2.79653	6.94592379649751e-27	#N/A
rplQ	-2.77129	8.35722236212479e-54	Large ribosomal subunit protein bL17
CDR20291_2256	-2.76397	1.3860175904781e-40	Sulfur reduction protein DsrE
tyrC	-2.75257	1.11740616060623e-30	Prephenate dehydrogenase
CDR20291_1582	-2.74673	5.87704097309483e-41	Radical SAM-superfamily protein
CDR20291_2928	-2.74616	2.69328111588294e-56	PTS system, IIabc component
treA	-2.74257	4.66235968383958e-28	Trehalose-6-phosphate hydrolase
CDR20291_2337	-2.73918	2.71812403387759e-13	Probale sensory protein
CDR20291_0181	-2.73207	7.34957295252328e-28	Peptidase M56 domain-containing protein
rplA	-2.72238	1.42745360586537e-48	Large ribosomal subunit protein uL1
CDR20291_0854	-2.72205	8.28759837083292e-30	ABC transporter, ATP-binding protein
secE	-2.70951	2.7933711943915e-47	Protein translocase subunit SecE
rplK	-2.7019	1.80553275143358e-44	Large ribosomal subunit protein uL11
CDR20291_2167	-2.68053	1.05481923575554e-40	PTS system, IIbc component
acoB	-2.65353	6.00534908260145e-22	Acetoin:2,6-dichlorophenolindophenol oxidoreductase beta subunit
infC	-2.63949	3.06265251658114e-39	Translation initiation factor IF-3
CDR20291_0009	-2.63301	9.68037946752632e-32	Uncharacterized protein
CDR20291_3151	-2.62563	2.38655160034087e-43	Protein translocase
CDR20291_3147	-2.62242	7.1854096834747e-37	Sodium-dependent phosphate transporter
rimM	-2.6213	8.4282843371195e-33	Ribosome maturation factor RimM
CDR20291_0144	-2.61783	2.05590799023357e-60	RNA-binding protein
CDR20291_2014	-2.6147	6.40717435140297e-24	Xanthine/uracil permease
iunH	-2.61154	5.31068623269403e-43	Inosine-uridine preferring nucleoside hydrolase
appC	-2.61011	1.28397724225769e-36	Oligopeptide ABC transporter, permease protein
CDR20291_2013	-2.59898	1.86889603526278e-53	ATP-dependent RNA helicase
rpsB	-2.59108	1.83632899095249e-47	Small ribosomal subunit protein uS2
lspA	-2.58619	1.7931686509607e-35	Lipoprotein signal peptidase (EC 3.4.23.36) (Prolipoprotein signal peptidase) (Signal peptidase II) (SPase II)
CDR20291_1932	-2.58466	5.88905151689032e-28	Probable transporter
spoIIIF	-2.57736	2.10006316331684e-42	Stage V sporulation protein B
CDR20291_1774	-2.56819	3.85551002371539e-45	Radical SAM core domain-containing protein
rpmG	-2.5646	2.58189233111814e-45	Large ribosomal subunit protein bL33
CDR20291_2593	-2.56071	2.97711059983145e-29	Amidohydrolase
CDR20291_0850	-2.55549	5.81091536013865e-49	Signaling protein
CDR20291_2486	-2.52019	4.16372949295541e-14	General stress protein
aroB	-2.50525	5.32593186787596e-25	3-dehydroquinate synthase (DHQS) (EC 4.2.3.4)
CDR20291_1775	-2.49124	4.36770135656932e-57	Stage 0 sporulation protein A homolog
CDR20291_2927	-2.46195	4.21321102292873e-42	Cellobiose-phosphate degrading protein
CDR20291_0689	-2.45442	1.16046194166386e-28	ATP-dependent RNA helicase CshA (EC 3.6.4.13)
pyrH	-2.44931	8.49910202964245e-37	Uridylate kinase (UK) (EC 2.7.4.22) (Uridine monophosphate kinase) (UMP kinase) (UMPK)
CDR20291_2085	-2.4493	5.69618471265142e-18	Formate dehydrogenase
CDR20291_3340	-2.44611	9.98879570560473e-47	Type IV prepilin leader peptidase
CDR20291_3435	-2.44606	6.969832061385e-25	AdoMet activation domain-containing protein
CDR20291_0323	-2.44462	4.63997214950905e-43	ABC transporter, ATP-binding protein
hemD	-2.44166	4.16316207349253e-40	uroporphyrinogen-III C-methyltransferase (EC 2.1.1.107)
hgdC	-2.43878	4.84759081005668e-24	(R)-2-hydroxyglutaryl-CoA dehydratase alpha-subunit
CDR20291_1627	-2.43768	6.01277051000632e-28	Iron-sulfur cluster carrier protein
CDR20291_0717	-2.43746	8.53848004384166e-42	Membrane protein
bipA	-2.42618	7.08671854541876e-34	Large ribosomal subunit assembly factor BipA (EC 3.6.5.-) (GTP-binding protein BipA)
flhB	-2.40845	9.41768299102192e-17	Flagellar biosynthetic protein FliR
CDR20291_3110	-2.39735	1.14611966035097e-20	ribonucleoside-diphosphate reductase (EC 1.17.4.1)
CDR20291_1405	-2.39554	1.15009876867791e-42	Polysaccharide deacetylase
CDR20291_1013	-2.3907	1.33774583863402e-31	DUF177 domain-containing protein
CDR20291_2404	-2.38717	8.11566919587523e-23	PTS system, IIa component
CDR20291_2007	-2.3699	2.69020210612424e-51	[2Fe-2S]-binding subunit of oxidoreductase
acoC	-2.35962	3.31410822032952e-29	E2 component of acetoin dehydrogenase enzyme system (Dihydrolipoamide acetyltransferase)
rplL	-2.35722	1.09719423868024e-37	Large ribosomal subunit protein bL12
hom2	-2.3541	3.32458618910303e-9	Homoserine dehydrogenase (EC 1.1.1.3)
CDR20291_0213	-2.35038	0.000150935	Uncharacterized protein
CDR20291_2165	-2.33226	5.54186111954028e-34	Oxidoreductase
pheA	-2.32899	4.26377887016724e-22	Bifunctional chorismate mutase/prephenate dehydratase (EC 4.2.1.51) (Chorismate mutase-prephenate dehydratase) (Prephenate dehydratase) (p-protein)
CDR20291_2008	-2.3246	1.59730475283832e-49	FAD-binding subunit of oxidoreductase
bglG1	-2.31678	1.04333e-05	Transcription antiterminator
CDR20291_1485	-2.31102	4.3128174299519e-20	Ribose ABC transporter, ATP-binding protein
fliH	-2.29288	5.13885731293914e-15	Flagellar assembly protein
CDR20291_1059	-2.28764	1.01737523795466e-29	Membrane protein
CDR20291_1581	-2.28649	3.27254971600505e-32	Membrane protein
bglG2	-2.28235	9.53907290263565e-34	Transcription antiterminator
rnfB	-2.27521	3.41560433844744e-27	Ion-translocating oxidoreductase complex subunit B (EC 7.-.-.-) (Rnf electron transport complex subunit B)
CDR20291_0834	-2.2683	1.02043670451492e-53	Membrane protein
murI	-2.26475	4.63997214950905e-43	Glutamate racemase (EC 5.1.1.3)
CDR20291_1518	-2.26035	7.01052436434826e-52	Permease
cutS	-2.25816	4.95001512008568e-15	Carbon monoxide dehydrogenase, iron-sulfur-binding subunit
agrD	-2.25789	7.03089133377373e-32	Autoinducer prepeptide
fliP	-2.25725	7.35389597453354e-16	Flagellar biosynthetic protein FliP
flhA	-2.25622	1.60139265664192e-14	Flagellar biosynthesis protein FlhA
CDR20291_0537	-2.25153	1.07137483377305e-16	Uncharacterized protein
CDR20291_0324	-2.2421	7.02344518655197e-36	histidine kinase (EC 2.7.13.3)
CDR20291_0114	-2.23665	2.08801448243002e-18	Ferredoxin
CDR20291_1876	-2.234	6.17757542431117e-39	Coenzyme F420:L-glutamate ligase-like domain-containing protein
rpmF	-2.22618	1.61987813314525e-25	Large ribosomal subunit protein bL32
CDR20291_0321	-2.2183	1.46899300108247e-37	ABC transporter, permease protein
appA	-2.21685	1.39604785385689e-35	Oligopeptide ABC transporter, substrate-binding protein
rnfA	-2.20527	5.90685509551089e-31	Ion-translocating oxidoreductase complex subunit A (EC 7.-.-.-) (Rnf electron transport complex subunit A)
CDR20291_0487	-2.2043	1.07589094660924e-23	Endonuclease
murF	-2.202	1.45625704513482e-39	UDP-N-acetylmuramoyl-tripeptide--D-alanyl-D-alanine ligase (EC 6.3.2.10) (D-alanyl-D-alanine-adding enzyme)
CDR20291_0024	-2.18973	4.01155627919464e-9	Transcriptional regulator
trmD	-2.1886	1.25171247783035e-32	tRNA (guanine-N(1)-)-methyltransferase (EC 2.1.1.228) (M1G-methyltransferase) (tRNA [GM37] methyltransferase)
CDR20291_2164	-2.18415	1.02709210405621e-15	Membrane protein
CDR20291_1187	-2.17294	9.39799432708176e-9	Padr-family transcriptional regulator
CDR20291_2143	-2.16738	3.11231801838865e-31	Signaling protein
CDR20291_1147	-2.16635	2.70045557732968e-22	Ribosome maturation factor RimP
CDR20291_0322	-2.16508	1.40580531149023e-31	ABC transporter, permease protein
CDR20291_0263	-2.1593	4.54357191000565e-18	Flagellar protein
agrB	-2.15024	4.75351024964831e-38	Accessory gene regulator
CDR20291_1065	-2.14977	6.88300148255758e-31	tRNA 5-hydroxyuridine methyltransferase (EC 2.1.1.-) (ho5U methyltransferase)
CDR20291_0375	-2.14426	1.75838213202186e-13	DUF1904 domain-containing protein
CDR20291_2272	-2.14383	5.06090133355598e-30	Signaling protein
hemB	-2.13425	1.53181403728774e-24	Delta-aminolevulinic acid dehydratase (EC 4.2.1.24)
CDR20291_2043	-2.13332	2.77890464472216e-17	PASTA domain-containing protein
rpmE	-2.1091	2.02875096131942e-27	Large ribosomal subunit protein bL31
CDR20291_2657	-2.1079	7.87273354181241e-35	Capsular polysaccharide biosynthesis protein
CDR20291_2663	-2.09688	5.10523246305018e-34	Minor teichoic acid biosynthesis protein
CDR20291_1484	-2.0917	5.00536152400605e-12	DUF4015 domain-containing protein
asnA	-2.0873	3.9860570168885e-34	Aspartate--ammonia ligase (EC 6.3.1.1) (Asparagine synthetase A)
selB	-2.08674	6.85071416526441e-34	Selenocysteine-specific elongation factor (SelB translation factor)
flhF	-2.08225	1.31501682988595e-13	Flagellar biosynthesis protein FlhF
CDR20291_1488	-2.07773	2.97505373183316e-27	Membrane protein
CDR20291_0271	-2.07447	2.78116438908304e-12	Exported protein
CDR20291_0113	-2.06969	1.06559236141248e-21	ATP/GTP-binding protein
rpmI	-2.06583	2.00019803943652e-11	Large ribosomal subunit protein bL35
CDR20291_0099	-2.06453	1.09783701430224e-36	Energy-coupling factor transporter ATP-binding protein EcfA2 (EC 3.6.3.-)
CDR20291_2992	-2.06124	1.37144318368887e-28	Transposase, is4
sigV	-2.0586	1.47963314163975e-32	RNA polymerase sigma factor
CDR20291_3332	-2.05643	9.09321257582735e-10	RQC P-site tRNA stabilizing factor (RqcP) (Ribosome-associated protein quality control protein P)
rnfG	-2.05468	2.35845156583586e-19	Ion-translocating oxidoreductase complex subunit G (EC 7.-.-.-) (Rnf electron transport complex subunit G)
tuaG	-2.0486	2.93075455088773e-42	Teichuronic acid biosynthesis glycosyl transferase
pflE	-2.04703	2.53970275934281e-25	Pyruvate formate-lyase 3 activating enzyme
rpoB	-2.04689	2.12893683845152e-32	DNA-directed RNA polymerase subunit beta (RNAP subunit beta) (EC 2.7.7.6) (RNA polymerase subunit beta) (Transcriptase subunit beta)
CDR20291_3445	-2.0418	3.68670375197967e-35	Amidohydrolase
CDR20291_1515	-2.04036	8.92848438126882e-15	GntR-family transcriptional regulator
CDR20291_2741	-2.03702	1.84340488071766e-22	DeoR-family transcriptional regulator
CDR20291_2979	-2.03519	2.55491666795844e-9	Sugar-bisphosphate aldolase
hydN2	-2.03167	6.47277653000161e-13	Electron transport protein
CDR20291_2922	-2.03109	2.83109e-06	Transcription antiterminator
CDR20291_2271	-2.02985	1.62596952997334e-35	Signaling protein
fliM	-2.026	1.16227038953723e-13	Flagellar motor switch protein FliM
aroC	-2.01486	7.21583395502032e-17	Chorismate synthase (CS) (EC 4.2.3.5) (5-enolpyruvylshikimate-3-phosphate phospholyase)
CDR20291_3398	-2.01478	1.50993882801114e-25	Calycin-like domain-containing protein
CDR20291_0243	-2.01399	1.12427031829573e-12	Glycosyl transferase, group 2 family
fliQ	-2.0079	1.14242979258193e-11	Flagellar biosynthetic protein FliQ
fsaB	-2.00451	4.96828758232269e-29	Fructose-6-phosphate aldolase 2
CDR20291_2658	-2.00038	4.20729312637982e-31	Capsular polysaccharide biosynthesis glycosyl transferase
CDR20291_1078	-1.99846	1.77554416155445e-10	Uncharacterized protein
CDR20291_3068	-1.99445	4.50559759675513e-18	PadR-family transcriptional regulator
rnpA	-1.99438	2.01554544465581e-28	Ribonuclease P protein component (RNase P protein) (RNaseP protein) (EC 3.1.26.5) (Protein C5)
CDR20291_2550	-1.98341	7.05863439597558e-25	Ribosome-binding ATPase YchF
uraA	-1.97666	2.22605933944146e-18	Uracil permease
flgG	-1.97526	2.64750998806865e-12	Flagellar basal-body rod protein FlgG
CDR20291_0276	-1.9729	3.20884005103581e-13	Multiprotein complex assembly protein
CDR20291_1221	-1.97279	5.76265014757124e-29	Membrane protein
acoL	-1.97254	7.40459547809572e-17	Dihydrolipoyl dehydrogenase (EC 1.8.1.4)
hymA	-1.96998	3.56368264851371e-22	Iron-only hydrogenase, electron-transferring subunit
CDR20291_2983	-1.96872	1.06140728767509e-28	Abc-type fe3+ transport system periplasmic component-like protein
rpsI	-1.96127	2.29009740759176e-22	Small ribosomal subunit protein uS9
CDR20291_3067	-1.96097	1.82874884421682e-9	MarR-family transcriptional regulator
CDR20291_3240	-1.9597	1.58755390148106e-13	precorrin-2 dehydrogenase (EC 1.3.1.76)
rpsT	-1.95725	2.83026932169369e-24	Small ribosomal subunit protein bS20
CDR20291_2538	-1.94714	9.54963753266568e-11	Cell division protein
CDR20291_0638	-1.94537	9.7820776755993e-32	Uncharacterized protein
CDR20291_3417	-1.94487	6.32413e-06	Single-stranded DNA-binding protein
CDR20291_2677	-1.93715	0.000193813	Cell wall teichoic acid glycosylation protein
spoVAC	-1.93654	4.44497e-05	Stage V sporulation protein AC
fdhA	-1.93026	1.90704405650818e-29	L-seryl-tRNA(Sec) selenium transferase (EC 2.9.1.1) (Selenocysteine synthase) (Sec synthase) (Selenocysteinyl-tRNA(Sec) synthase)
CDR20291_0115	-1.92941	7.64149835462012e-17	Oxidoreductase, thiamine diP-binding subunit
CDR20291_0098	-1.92931	2.60173379669128e-32	ABC transporter, ATP-binding protein
CDR20291_0347	-1.92764	5.08367168292151e-12	Uncharacterized protein
murD	-1.92542	1.65850950569159e-28	UDP-N-acetylmuramoylalanine--D-glutamate ligase (EC 6.3.2.9) (D-glutamic acid-adding enzyme) (UDP-N-acetylmuramoyl-L-alanyl-D-glutamate synthetase)
CDR20291_3177	-1.92012	0.0001961	Phage protein
CDR20291_1224	-1.91811	0.00323072	Uncharacterized protein
CDR20291_2403	-1.91765	5.13805645298277e-12	Transcriptional antiterminator
CDR20291_3489	-1.91725	8.05301e-06	Sugar-phosphate isomerase
CDR20291_1072	-1.91544	5.27339235289732e-7	Integrase, catalytic region
aroA	-1.91527	3.2251750550961e-18	3-phosphoshikimate 1-carboxyvinyltransferase (EC 2.5.1.19) (5-enolpyruvylshikimate-3-phosphate synthase) (EPSP synthase) (EPSPS)
pgm2	-1.91425	9.12833820863969e-31	Phosphoglucomutase (EC 5.4.2.2) (Alpha-phosphoglucomutase) (Glucose phosphomutase)
CDR20291_2740	-1.913	8.27974935727036e-31	Multifunctional fusion protein [Includes: 2-aminoethylphosphonate--pyruvate transaminase (EC 2.6.1.37) (2-aminoethylphosphonate aminotransferase) (AEP transaminase) (AEPT); Phosphonoacetaldehyde hydrolase (Phosphonatase) (EC 3.11.1.1) (Phosphonoacetaldehyde phosphonohydrolase)]
CDR20291_2440	-1.91292	3.64715069648885e-19	Phosphotransferase system, B component
CDR20291_2029	-1.9066	5.52941584324803e-23	Cations transporter
CDR20291_0999	-1.90579	4.39679058259881e-24	Ribosomal processing cysteine protease Prp
CDR20291_1408	-1.89935	4.93440220379777e-39	Anti-sigma(V) factor RsiV
pyrR	-1.89661	3.28639251086477e-15	Bifunctional protein PyrR [Includes: Pyrimidine operon regulatory protein; Uracil phosphoribosyltransferase (UPRTase) (EC 2.4.2.9)]
hemC	-1.89637	1.28686085083918e-20	Porphobilinogen deaminase (PBG) (EC 2.5.1.61) (Hydroxymethylbilane synthase) (HMBS) (Pre-uroporphyrinogen synthase)
hpdC	-1.89593	6.00651e-06	4-hydroxyphenylacetate decarboxylase small subunit (HPA decarboxylase small subunit) (EC 4.1.1.83) (4-hydroxyphenylacetate decarboxylase gamma subunit) (p-hydroxyphenylacetate decarboxylase small subunit)
cwlD	-1.89073	2.74991845352655e-21	Germination-specific N-acetylmuramoyl-L-alanine amidase
CDR20291_0273	-1.88954	5.6257198424648e-12	Flagellar basal-body rod protein
CDR20291_0505	-1.88787	2.95065598441131e-12	Efflux protein
CDR20291_2483	-1.8877	3.33857274498995e-22	Pseudouridine synthase (EC 5.4.99.-)
CDR20291_3066	-1.887	5.21870329150528e-37	Multidrug export protein MepA
uppS	-1.88666	1.97146316857986e-24	Isoprenyl transferase (EC 2.5.1.-)
fliA	-1.87234	1.76706095462532e-10	RNA polymerase sigma factor for flagellar operon
CDR20291_0164	-1.87177	9.34161e-06	Membrane protein
CDR20291_0348	-1.87067	1.21306588574309e-29	Flagellin N-methylase
rkpK	-1.86741	2.25921479743865e-30	UDP-glucose 6-dehydrogenase (EC 1.1.1.22)
CDR20291_3441	-1.86061	3.06134602800069e-35	Exported phosphoesterase
CDR20291_2969	-1.85554	4.59895881697566e-34	PTS system, IIabc component
fleN	-1.84881	4.60862304395536e-11	Flagellar number regulator
rplU	-1.84274	8.03127052411325e-22	Large ribosomal subunit protein bL21
rnfE	-1.84123	4.99551065002938e-18	Ion-translocating oxidoreductase complex subunit E (EC 7.-.-.-) (Rnf electron transport complex subunit E)
CDR20291_2006	-1.84012	7.88629004984508e-26	Molybdenum-binding subunit of oxidoreductase
CDR20291_3187A	-1.8332	5.77562865395372e-7	Autoinducer prepeptide
CDR20291_1487	-1.832	5.28599e-05	Ribose ABC transporter, substrate-binding lipoprotein
tgt	-1.83181	1.05619485075873e-22	Queuine tRNA-ribosyltransferase (EC 2.4.2.29) (Guanine insertion enzyme) (tRNA-guanine transglycosylase)
CDR20291_0531	-1.82913	2.50270548610389e-25	Membrane-associated metalloprotease
CDR20291_2485	-1.82718	1.23824451333374e-12	Oligosaccharide deacetylase
bglA2	-1.82606	2.09730454209023e-32	6-phospho-beta-glucosidase BglA
CDR20291_0100	-1.82395	1.15477334597548e-26	ABC transporter, permease protein
rpmA	-1.82278	2.12137497547444e-20	Large ribosomal subunit protein bL27
sdaB	-1.82154	1.18086118486231e-26	L-serine dehydratase (EC 4.3.1.17)
CDR20291_2441	-1.81784	5.32124859616275e-20	Bifunctional protein
CDR20291_1055	-1.81501	6.12382369329797e-21	Glucosyl-3-phosphoglycerate synthase (EC 2.4.1.266)
CDR20291_0835	-1.8074	4.34678767460598e-27	UbiA prenyltransferase family membrane protein
CDR20291_3215	-1.8052	3.23386291450244e-32	RNA methyltransferase
queA	-1.80426	8.73763346835528e-28	S-adenosylmethionine:tRNA ribosyltransferase-isomerase (EC 2.4.99.17) (Queuosine biosynthesis protein QueA)
selD	-1.80316	6.73818343582447e-27	Selenide, water dikinase (EC 2.7.9.3) (Selenium donor protein) (Selenophosphate synthase)
CDR20291_2839	-1.80265	0.00364445	Probable carbohydrate hydrolase (N-terminus)
rpoC	-1.80211	1.5429200448816e-26	DNA-directed RNA polymerase subunit beta' (RNAP subunit beta') (EC 2.7.7.6) (RNA polymerase subunit beta') (Transcriptase subunit beta')
CDR20291_2656	-1.80187	6.48478552957887e-30	Cell-wall hydrolase
ascB2	-1.80028	3.30263358216532e-31	6-phospho-beta-glucosidase
CDR20291_2402	-1.79595	2.72682191836872e-17	PTS system, IIbc component
CDR20291_3419	-1.79563	9.68752292920217e-33	S-adenosylmethionine-dependent methyltransferase domain-containing protein
CDR20291_1579	-1.79391	2.35669352018583e-26	TetR-family transcriptional regulator
CDR20291_2166	-1.78904	1.61243709269565e-11	Membrane-associated caaX amino terminal protease
spaR	-1.78762	3.34251320676426e-30	Stage 0 sporulation protein A homolog
ffh	-1.78753	1.20263457377899e-20	Signal recognition particle protein (EC 3.6.5.4) (Fifty-four homolog)
CDR20291_1507	-1.785	1.9773457233938e-18	Exported protein
CDR20291_0019	-1.78329	1.49113639463663e-19	Membrane protein
murC	-1.77927	4.62843061632811e-23	UDP-N-acetylmuramate--L-alanine ligase (EC 6.3.2.8) (UDP-N-acetylmuramoyl-L-alanine synthetase)
CDR20291_1506	-1.77896	1.19396678561137e-8	ABC transporter, permease protein
CDR20291_3185	-1.77587	2.3102881116985e-12	Abc transporter, atp-binding protein
CDR20291_3187	-1.77214	4.34367799682458e-7	Accessory gene regulator
CDR20291_0597	-1.77117	0.00218861	Membrane protein
CDR20291_2926	-1.76948	1.33811341101777e-20	Phosphosugar-binding transcriptional regulator
CDR20291_0445	-1.76934	1.07975465162616e-12	Membrane protein
CDR20291_2661	-1.76372	2.35669352018583e-26	Beta-glycosyltransferase
CDR20291_1125	-1.76033	1.07901165018899e-16	Putative pre-16S rRNA nuclease (EC 3.1.-.-)
CDR20291_2690	-1.76003	1.35428831918645e-15	Preprotein translocase subunit YajC
CDR20291_3388	-1.75939	0.00458096	Uncharacterized protein
CDR20291_2412	-1.75772	3.39793721088271e-13	bis(5'-nucleosyl)-tetraphosphatase (symmetrical) (EC 3.6.1.41)
CDR20291_1188	-1.75633	1.65087329062084e-23	Membrane protein
CDR20291_2451	-1.75377	1.28018965623369e-11	Transcriptional antiterminator
metN	-1.75333	7.96609323137116e-11	D-methionine ABC transporter, ATP-binding protein
CDR20291_0504	-1.7426	1.99322217560546e-11	Hydrolase
rplT	-1.74239	4.44742192755752e-23	Large ribosomal subunit protein bL20
CDR20291_1619	-1.73943	4.11351158769007e-17	Transcriptional regulator
prdC	-1.73367	8.61847096657997e-21	Electron transfer protein
CDR20291_1508	-1.72805	5.51696e-06	Membrane protein
manC	-1.72373	5.19865875749079e-25	mannose-1-phosphate guanylyltransferase (EC 2.7.7.13)
rpsU	-1.71219	1.35874146077918e-17	tRNA binding protein
CDR20291_0538	-1.71069	1.99822168929981e-16	TetR-family transcriptional regulator
CDR20291_0934	-1.69841	1.97283368853713e-17	Photosystem I assembly BtpA
CDR20291_0245	-1.6953	5.7041068392753e-12	Carbamoyl-phosphate-synthetase
CDR20291_3444	-1.6935	4.74338789122421e-7	Ferredoxin
hpt	-1.69199	5.45244671434748e-30	Hypoxanthine phosphoribosyltransferase (EC 2.4.2.8)
nadD	-1.69023	2.92132964110738e-25	Probable nicotinate-nucleotide adenylyltransferase (EC 2.7.7.18) (Deamido-NAD(+) diphosphorylase) (Deamido-NAD(+) pyrophosphorylase) (Nicotinate mononucleotide adenylyltransferase) (NaMN adenylyltransferase)
CDR20291_2161	-1.68483	3.8684017482323e-26	Probable proton-dependent oligopeptide transporter
CDR20291_1094	-1.68382	1.01555811185079e-22	RNA-binding protein KhpA (KH-domain protein A)
CDR20291_1753	-1.68132	2.6233616628188e-12	Lipoprotein
CDR20291_1227	-1.67671	1.29273995996276e-15	TetR-family transcriptional regulator
bglG	-1.67644	4.88454630735686e-20	Beta-glucoside bgl operon transcription antiterminator
rpsP	-1.67263	4.59170441590853e-19	Small ribosomal subunit protein bS16
rrf	-1.66745	9.03264533927115e-24	Ribosome-recycling factor (RRF) (Ribosome-releasing factor)
CDR20291_1975	-1.66347	3.53694187076901e-22	ABC transporter, ATP-binding protein
CDR20291_2057	-1.66254	2.87117562036525e-14	Membrane protein
CDR20291_2993	-1.66149	1.50303461140452e-16	Transposase
rpsO	-1.66121	1.65849e-06	Small ribosomal subunit protein uS15
CDR20291_2692	-1.66009	1.53943620566513e-23	Membrane protein
mraY	-1.65402	4.10996820847087e-21	Phospho-N-acetylmuramoyl-pentapeptide-transferase (EC 2.7.8.13) (UDP-MurNAc-pentapeptide phosphotransferase)
ruvC	-1.65343	1.91890580761386e-19	Crossover junction endodeoxyribonuclease RuvC (EC 3.1.21.10) (Holliday junction nuclease RuvC) (Holliday junction resolvase RuvC)
CDR20291_2287	-1.65006	1.18032533787027e-30	Exonuclease
CDR20291_1652	-1.64952	0.000130044	Pyrimidine dimer DNA glycosylase
CDR20291_0118	-1.64589	5.6405511725567e-16	Phosphoglucosamine mutase (EC 5.4.2.10)
cspA	-1.64414	1.94892686797993e-13	Cold shock protein
CDR20291_0244	-1.64284	1.07848699635669e-11	Uncharacterized protein
CDR20291_2005	-1.64183	4.38783899464639e-8	Uncharacterized protein
hymB	-1.64096	2.43638054182684e-16	Iron-only hydrogenase, electron-transferring subunit
CDR20291_2058	-1.63833	5.82694908928792e-18	Glutamyl-aminopeptidase
CDR20291_1486	-1.63788	1.04814466727278e-9	Ribose ABC transporter, permease protein
CDR20291_0506	-1.63528	3.61335066972635e-12	TetR-family transcriptional regulator
CDR20291_3525	-1.63471	3.66968517682129e-7	DUF951 domain-containing protein
CDR20291_1193	-1.63325	2.67772032428947e-13	Lantibiotic ABC transporter, permease protein
sA	-1.63035	8.62676122017599e-22	Phosphatidate cytidylyltransferase (EC 2.7.7.41)
CDR20291_0183	-1.62702	6.30323e-06	#N/A
CDR20291_0259	-1.62654	3.44869879034294e-7	Flagellar protein
CDR20291_1710	-1.62272	5.49915450232487e-24	BaiN-like insert domain-containing protein
CDR20291_3331	-1.6224	1.10191649766471e-9	Sporulation protein YabP
abgB2	-1.62023	7.20597195869644e-11	Aminobenzoyl-glutamate utilization protein
CDR20291_1256	-1.62016	4.74738365464509e-26	Putative competence-damage inducible protein
CDR20291_1404	-1.6195	1.39207232717234e-21	Amino acid permease
CDR20291_1250	-1.61432	1.65918555965681e-18	Oligopeptide transporter
CDR20291_1057	-1.61365	5.41712635365246e-23	DUF3866 family protein
CDR20291_0541	-1.61336	4.42365e-05	Transcriptional regulator
CDR20291_2372	-1.60451	3.70877581182633e-16	THIF-type NAD/FAD binding fold domain-containing protein
CDR20291_1098	-1.60199	2.08601848881056e-15	Ribosome biogenesis GTPase A
CDR20291_1054	-1.59907	6.47986999895413e-21	Exported protein
CDR20291_2707	-1.59492	6.01464013227644e-20	ABC transporter, ATP-binding/permease protein
bglA1	-1.5944	1.51202839109896e-10	6-phospho-beta-glucosidase
CDR20291_1257	-1.59353	1.54125558276805e-27	Hydrolase
CDR20291_1558	-1.5923	8.65818339556844e-17	Pyrimidine/purine nucleoside phosphorylase (EC 2.4.2.1) (EC 2.4.2.2) (Adenosine phosphorylase) (Cytidine phosphorylase) (Guanosine phosphorylase) (Inosine phosphorylase) (Thymidine phosphorylase) (Uridine phosphorylase) (Xanthosine phosphorylase)
CDR20291_0828	-1.58992	7.63520864239881e-18	UPF0371 protein CDR20291_0828
CDR20291_0320	-1.58269	0.00192553	Uncharacterized protein
CDR20291_3442	-1.58048	1.86007204971908e-25	NAD-dependent epimerase/dehydratase domain-containing protein
CDR20291_2052	-1.57951	2.00847125529951e-16	DNA mismatch repair protein
rpiB2	-1.56973	1.29557431260222e-18	Ribose-5-phosphate isomerase 2
CDR20291_2662	-1.5695	8.14363809843174e-21	Teichuronic acid biosynthesis glycosyl transferase
CDR20291_1081	-1.56937	0.00126195	Membrane protein
CDR20291_1629	-1.56757	9.01330374649123e-17	Corrinoid protein
CDR20291_0169	-1.56414	1.30545804293636e-17	Drug/sodium antiporter
CDR20291_0628	-1.56217	1.45773579469757e-16	Membrane protein
CDR20291_0242	-1.55951	2.81203745194893e-7	Glycosyl transferase family 2
truA1	-1.55764	8.6914509519562e-20	tRNA pseudouridine synthase A (EC 5.4.99.12) (tRNA pseudouridine(38-40) synthase) (tRNA pseudouridylate synthase I) (tRNA-uridine isomerase I)
rpmH	-1.55731	5.61177045986337e-8	Large ribosomal subunit protein bL34
CDR20291_2591	-1.55648	7.64389585888764e-13	Conserved hypothetical pentapeptide repeat protein
CDR20291_1578	-1.55622	1.91890580761386e-19	FMN-binding exported protein
CDR20291_1056	-1.55569	1.34965232817353e-22	Glycosyltransferase
fabZ	-1.55503	8.4985968601238e-16	3-hydroxyacyl-[acyl-carrier-protein] dehydratase FabZ (EC 4.2.1.59) ((3R)-hydroxymyristoyl-[acyl-carrier-protein] dehydratase) ((3R)-hydroxymyristoyl-ACP dehydrase) (Beta-hydroxyacyl-ACP dehydratase)
CDR20291_2009	-1.55481	1.7981150340318e-14	Na(+)/H(+) antiporter
fliJ	-1.55343	6.5847420484892e-8	Flagellar FliJ protein
lgt	-1.54825	2.51565675542394e-11	Phosphatidylglycerol--prolipoprotein diacylglyceryl transferase (EC 2.5.1.145)
ptb	-1.54714	7.6766840035525e-14	Phosphate butyryltransferase
CDR20291_2390	-1.54597	2.8260410560869e-16	serine-type D-Ala-D-Ala carboxypeptidase (EC 3.4.16.4)
CDR20291_1628	-1.54247	8.76187051103789e-27	Acetyltransferase
CDR20291_2438	-1.53717	9.18666944077315e-14	Phosphosugar isomerase/binding protein
flgE	-1.53617	5.10909285849828e-8	Flagellar hook protein
CDR20291_3319	-1.53576	3.08680577787098e-21	Zinc transporter
CDR20291_3186	-1.53432	1.38766794188818e-8	Membrane protein, putative
CDR20291_0351	-1.5332	6.77538183096151e-21	Phosphoesterase
spoIV	-1.53083	1.34241252417133e-25	Stage IV sporulation protein
CDR20291_0778	-1.52932	7.27724424062746e-11	Uncharacterized protein
CDR20291_2986	-1.52833	2.92414835469652e-25	Chromosome segregation ATPase
CDR20291_2581	-1.52495	1.86012046360626e-15	Sodium:dicarboxylate symporter
CDR20291_0325	-1.52337	1.00917264961751e-16	Stage 0 sporulation protein A homolog
CDR20291_1354	-1.52285	9.70061464824548e-16	Multidrug export protein MepA
CDR20291_1406	-1.52068	1.84212601930999e-25	peptidylprolyl isomerase (EC 5.2.1.8)
xylR	-1.5191	2.43497721369921e-14	Xylose repressor
CDR20291_3069	-1.51732	5.2942456889857e-16	Iron-sulfur flavoprotein
CDR20291_1990	-1.51138	7.21309074337046e-7	D-hydantoinase
CDR20291_1950	-1.5103	2.64201220637274e-19	Transcriptional regulator
ruvA	-1.50871	2.30384200295672e-17	Holliday junction branch migration complex subunit RuvA
CDR20291_0145	-1.50834	3.55604280942078e-20	Amidohydrolase
CDR20291_2001	-1.50674	3.36104911085486e-20	Restriction enzyme
CDR20291_2163	-1.5066	8.30059031134534e-12	Uncharacterized protein
CDR20291_0159	-1.50628	1.09462409078451e-15	Lantibiotic ABC transporter, ATP-binding protein
motB	-1.50605	5.68150171996465e-9	Chemotaxis protein
CDR20291_2611	-1.50182	7.23570832749913e-15	Stage 0 sporulation protein A homolog
hisD	-1.49775	1.53547442354788e-18	Histidinol dehydrogenase (HDH) (EC 1.1.1.23)
aspD	-1.49641	1.34044798468441e-16	Aminotransferase (EC 2.6.1.-)
CDR20291_3318	-1.49491	1.48614440767265e-19	Threonylcarbamoyl-AMP synthase (TC-AMP synthase) (EC 2.7.7.87) (L-threonylcarbamoyladenylate synthase)
CDR20291_2937	-1.49272	1.05892649995657e-12	Peptidase M20 domain-containing protein 2
CDR20291_1166	-1.49198	6.70305384889482e-22	ATP/GTP binding protein
cheR	-1.48877	9.46722587842452e-16	protein-glutamate O-methyltransferase (EC 2.1.1.80)
CDR20291_2099	-1.48477	3.43156975330919e-18	Cell surface protein
mraW	-1.48456	1.51059017658057e-18	Ribosomal RNA small subunit methyltransferase H (EC 2.1.1.199) (16S rRNA m(4)C1402 methyltransferase) (rRNA (cytosine-N(4)-)-methyltransferase RsmH)
CDR20291_0133	-1.4841	2.92273139687846e-18	Transcription antiterminator
mviN	-1.47353	1.14992725263779e-13	Probable lipid II flippase MurJ
CDR20291_1053	-1.4721	2.88802640180867e-19	Pyrophosphokinase
rnfD	-1.47196	3.28211637122447e-14	Ion-translocating oxidoreductase complex subunit D (EC 7.-.-.-) (Rnf electron transport complex subunit D)
mreB1	-1.47031	2.23036174366211e-9	Cell shape-determining protein MreB
CDR20291_1516	-1.46987	7.39344887901749e-23	ABC transporter, ATP-binding protein
CDR20291_1889	-1.46935	6.56570653699372e-10	Acyl-CoA thioesterase
CDR20291_1091	-1.46862	3.61225990642116e-15	UPF0122 protein CDR20291_1091
CDR20291_3077	-1.46742	2.28773489841673e-13	Exported protein
CDR20291_0635	-1.46547	1.08948569575929e-19	Endonuclease MutS2 (EC 3.1.-.-) (Ribosome-associated protein quality control-upstream factor) (RQC-upstream factor) (RqcU) (EC 3.6.4.-)
CDR20291_0633	-1.46221	2.0344469312941e-15	Signaling protein
CDR20291_0540	-1.46189	4.326203557441e-7	Membrane protein
pepT	-1.46081	8.82475543665418e-16	Peptidase T (EC 3.4.11.4) (Aminotripeptidase) (Tripeptidase) (Tripeptide aminopeptidase)
CDR20291_2408	-1.46076	3.64326636079663e-15	asparaginase (EC 3.5.1.1)
CDR20291_1254	-1.45744	5.1751328421912e-13	HTH-type transcriptional regulator NorG
CDR20291_0765	-1.45577	1.76197144362546e-10	MarR-family transcriptional regulator
fliL	-1.45523	1.50409190650414e-9	Flagellar protein FliL
CDR20291_1707	-1.45057	1.07070120873469e-11	Two-component system response regulator
spoVG	-1.44887	3.2975282567453e-14	Putative septation protein SpoVG
CDR20291_0378	-1.44822	1.85299233098414e-19	tRNA (Uracil-5-)-methyltransferase
fliK	-1.44754	6.36117951178275e-9	Flagellar hook-length control protein
CDR20291_2200	-1.44344	2.83877963552052e-8	ABC transporter, substrate-binding protein0
CDR20291_1505	-1.43682	3.74229828894985e-7	ABC transporter, ATP-binding protein
CDR20291_1630	-1.43591	5.71144333378225e-20	Methyltransferase
CDR20291_3539	-1.43447	1.19235119930941e-19	Putative membrane protein insertion efficiency factor
CDR20291_1071	-1.42937	9.54963753266568e-11	Insertion element IS150 protein InsJ-like helix-turn-helix domain-containing protein
CDR20291_2935	-1.42664	3.62189346007082e-9	PTS system, IIabc component
CDR20291_1549	-1.42543	1.40567105068169e-15	Signaling protein
CDR20291_0566	-1.42457	3.43249581488541e-15	histidine kinase (EC 2.7.13.3)
rplS	-1.42436	2.97288492230724e-16	Large ribosomal subunit protein bL19
metI	-1.42378	3.84316113936431e-12	D-methionine ABC transporter, permease protein
CDR20291_1554	-1.42297	0.000525121	Membrane protein
CDR20291_2059	-1.42195	8.76439232217213e-16	Iron-only hydrogenase system regulator
CDR20291_2002	-1.41836	1.93935e-06	Cell division GTPase
CDR20291_0559	-1.4166	4.60314428453556e-9	Acetyltransferase
CDR20291_0160	-1.41353	1.56929590106895e-14	Radical SAM-family protein
CDR20291_1979	-1.41315	6.88295161796559e-19	Transposase
CDR20291_1674	-1.41144	8.02282527708483e-11	tRNA(Ile)-lysidine/2-thiocytidine synthase N-terminal domain-containing protein
obg	-1.40996	2.90594952338601e-13	GTPase Obg (EC 3.6.5.-) (GTP-binding protein Obg)
CDR20291_0241	-1.4094	1.45777e-05	Glycosyltransferase
CDR20291_3314	-1.40877	1.30433783694923e-14	Selenium-dependent molybdenum hydroxylase system protein, YqeB family
CDR20291_0932	-1.40806	4.70153131158362e-14	GntR-family transcriptional regulator
CDR20291_2119	-1.40587	1.68709e-05	MarR-family transcriptional regulator
CDR20291_0777	-1.40505	1.8068e-05	Phage protein
CDR20291_1509	-1.40308	2.28190945613703e-15	Exported protein
CDR20291_1620	-1.40154	3.6161143008321e-20	Probable acyltransferase
CDR20291_3126	-1.40151	7.82116485116257e-8	Stage 0 sporulation protein A homolog
serA	-1.40149	9.69190685874735e-9	D-3-phosphoglycerate dehydrogenase
CDR20291_1706	-1.39912	7.06377984136588e-8	Two-component sensor histidine kinase
cobU	-1.39713	4.99259719579054e-17	Adenosylcobinamide kinase (EC 2.7.1.156) (EC 2.7.7.62) (Adenosylcobinamide-phosphate guanylyltransferase)
CDR20291_3148	-1.39353	5.27366338683666e-15	FAD-dependent protein C-terminal domain-containing protein
CDR20291_0409	-1.39259	0.000189872	Hydrolase
CDR20291_3490	-1.38859	1.51583638943922e-8	Ascorbate-specific PTS system EIIC component (Ascorbate-specific permease IIC component UlaA)
CDR20291_0170	-1.38637	1.86116567770284e-16	ABC transporter, ATP-binding protein
CDR20291_2333	-1.37689	2.90592215940887e-16	PhoH-like protein
CDR20291_1290	-1.37678	4.44620386127125e-15	Membrane protein
CDR20291_2332	-1.37208	1.49556271514774e-8	Endoribonuclease YbeY (EC 3.1.-.-)
CDR20291_1467	-1.37026	2.2093431816718e-9	MarR-family transcriptional regulator
dusB	-1.37004	6.59403686373634e-13	tRNA-dihydrouridine synthase (EC 1.3.1.-)
CDR20291_3407	-1.36966	6.7675484554467e-18	Probable dipeptidase
CDR20291_2850	-1.36815	9.63546e-06	PTS system, IIb component
CDR20291_1956	-1.3674	1.37058324686783e-17	rRNA methylase
CDR20291_0382	-1.36657	4.83560463660377e-8	Integrase, catalytic region
CDR20291_2980	-1.36344	2.36548268211771e-12	Probable abc transporter permease protein y4fn
CDR20291_2245	-1.35672	3.02575597973463e-14	Oligoendopeptidase
CDR20291_1082	-1.35592	9.35913e-05	Membrane protein
CDR20291_2512	-1.35544	2.66927774924661e-15	Exported protein
CDR20291_2442	-1.3538	3.17253848268322e-15	H+-ATPase subunit H
CDR20291_3508	-1.35271	2.19453223427264e-12	Ribosomal RNA large subunit methyltransferase H (EC 2.1.1.177) (23S rRNA (pseudouridine1915-N3)-methyltransferase) (23S rRNA m3Psi1915 methyltransferase) (rRNA (pseudouridine-N3-)-methyltransferase RlmH)
CDR20291_1191	-1.35196	3.90287e-06	Lantibiotic ABC transporter, ATP-binding protein
CDR20291_1409	-1.35153	1.40271674188368e-16	Exported protein
purR	-1.35126	1.32220022385948e-11	Transcriptional repressor
CDR20291_0919	-1.34874	0.000545744	Exported protein
ruvB	-1.34769	4.11351158769007e-17	Holliday junction branch migration complex subunit RuvB (EC 3.6.4.-)
motA	-1.34518	1.67313012695256e-7	Chemotaxis protein
jag	-1.34031	2.07195095773876e-15	SpoIIIJ-associated protein
nifJ	-1.33971	1.30951354295964e-11	Pyruvate:ferredoxin oxidoreductase (EC 1.2.7.1) (Pyruvate synthase)
CDR20291_2288	-1.3395	3.95896472605855e-19	tRNA(Ile)-lysidine/2-thiocytidine synthase N-terminal domain-containing protein
CDR20291_2653	-1.3385	5.04781983789145e-14	Penicillin-binding protein repressor
CDR20291_0116	-1.33085	9.41409210236235e-9	Subunit of oxidoreductase
xpt	-1.32837	7.66750832216345e-14	Xanthine phosphoribosyltransferase (XPRTase) (EC 2.4.2.22)
CDR20291_0761	-1.32814	3.19254431263338e-14	ATP-dependent RNA helicase
CDR20291_0553	-1.32593	9.43414e-06	Multidrug export protein MepA
pyrK	-1.32506	7.47363465469407e-10	Dihydroorotate dehydrogenase electron transfer subunit
CDR20291_2003	-1.32368	1.96748642452915e-10	Uncharacterized protein
nudF	-1.31899	1.3040906226612e-19	ADP-ribose pyrophosphatase
upp	-1.31807	9.65122013287279e-16	Uracil phosphoribosyltransferase (EC 2.4.2.9) (UMP pyrophosphorylase) (UPRTase)
CDR20291_2054	-1.31134	4.12153355601321e-16	Serine/threonine protein kinase
pyrD	-1.31017	9.5296726789338e-9	Dihydroorotate dehydrogenase B (NAD(+)), catalytic subunit (EC 1.3.1.14) (Dihydroorotate oxidase B) (Dihydrothymine dehydrogenase) (Dihydrouracil dehydrogenase) (Orotate reductase (NADH))
CDR20291_2670	-1.31015	8.94459624520037e-14	Cell surface protein
ftsW	-1.30842	3.24332804518299e-13	Probable peptidoglycan glycosyltransferase FtsW (EC 2.4.99.28) (Cell division protein FtsW) (Cell wall polymerase) (Peptidoglycan polymerase)
CDR20291_0766	-1.30334	4.90733770678433e-14	Acetyltransferase
buk	-1.3033	5.00309258731595e-12	Probable butyrate kinase (BK) (EC 2.7.2.7) (Branched-chain carboxylic acid kinase)
CDR20291_3037	-1.30249	1.80563269281395e-8	Amidohydrolase
CDR20291_1201	-1.30041	1.86928791986425e-14	Phage-related protein
CDR20291_0018	-1.29715	1.0340404732461e-13	Membrane protein
CDR20291_2038	-1.29634	1.30796988696436e-14	Regulatory protein
secA2	-1.29534	4.01843347894441e-14	Protein translocase subunit SecA (EC 7.4.2.8)
CDR20291_1067	-1.29531	1.31160649609835e-12	Penicillin-binding protein
CDR20291_2270	-1.29478	5.84473168927871e-14	Sigma-54 interacting regulatory protein
CDR20291_2666	-1.2901	5.46985925856767e-15	Polysaccharide biosynthesis protein
mtlF	-1.29007	4.76659e-06	Mannitol-specific phosphotransferase enzyme IIA component (EIIA) (EIII) (PTS system mannitol-specific EIIA component)
CDR20291_1418	-1.28914	1.10063806814394e-13	Phage-related protein
CDR20291_3481	-1.28903	2.8869027049803e-13	Acetyltransferase
CDR20291_3408	-1.28752	0.000688662	Uncharacterized protein
CDR20291_2071	-1.28706	1.75866192087007e-16	HTH cro/C1-type domain-containing protein
CDR20291_2495	-1.28581	3.11118895497389e-9	Amino acid permease
CDR20291_0247	-1.27925	6.99352769626337e-9	UDP-4-amino-4-deoxy-L-arabinose aminotransferase
CDR20291_0441	-1.27802	1.96957838303096e-12	serine-type D-Ala-D-Ala carboxypeptidase (EC 3.4.16.4)
CDR20291_3138	-1.27656	0.00021179	PTS system, IIc component
galE	-1.2722	5.47634297955288e-14	UDP-glucose 4-epimerase (EC 5.1.3.2)
fliI	-1.27215	1.60957e-06	Flagellum-specific ATP synthase
CDR20291_1539	-1.27211	1.0585186835861e-15	TRSP domain C terminus to PRTase_2
lepA	-1.2706	8.23337177573738e-12	Elongation factor 4 (EF-4) (EC 3.6.5.n1) (Ribosomal back-translocase LepA)
cbiJ	-1.27039	1.10722943781708e-8	Cobalt-precorrin-6a reductase
CDR20291_2160	-1.27007	1.39654123604817e-12	Peptidase
CDR20291_2367	-1.2698	7.30953968601756e-17	DNA polymerase III subunit delta (EC 2.7.7.7)
CDR20291_0614	-1.26862	0.00254508	ArsR family transcriptional regulator
CDR20291_2984	-1.26647	2.06412546779798e-10	DJ-1/PfpI domain-containing protein
fliG	-1.2648	1.54829e-06	Flagellar motor switch protein FliG
cspB	-1.26459	6.85193694560686e-8	Cold shock protein
CDR20291_2173	-1.26355	1.06995429180181e-14	DNA topoisomerase 3 (EC 5.6.2.1) (DNA topoisomerase III)
CDR20291_3127	-1.26109	6.83848364616424e-7	histidine kinase (EC 2.7.13.3)
rho	-1.2595	2.30709669323457e-12	Transcription termination factor Rho (EC 3.6.4.-) (ATP-dependent helicase Rho)
CDR20291_0467	-1.25312	1.44455e-06	protein-glutamate methylesterase (EC 3.1.1.61)
CDR20291_0396	-1.25285	2.17984197471577e-15	UvrD-like helicase ATP-binding domain-containing protein
CDR20291_0444	-1.25169	1.38975691228312e-13	Membrane protein
CDR20291_0200	-1.25007	6.40628959685486e-10	HTH lysR-type domain-containing protein
CDR20291_3409	-1.24708	1.09172577234092e-14	Preprotein translocase
CDR20291_1631	-1.24627	5.56467329423565e-12	Vitamin B12 dependent methionine synthase, activation domain
CDR20291_0935	-1.24591	6.76637344191802e-10	PTS system, IIb component
rpoD2	-1.24536	5.68226340067372e-12	RNA polymerase sigma factor
CDR20291_2664	-1.24466	3.43297910423312e-14	Glycosyl transferase
CDR20291_1538	-1.24369	4.8848599927765e-16	ATP/GTP-binding protein
pyrE	-1.24268	9.84793561658182e-11	Orotate phosphoribosyltransferase (OPRT) (OPRTase) (EC 2.4.2.10)
CDR20291_0383	-1.24047	6.12341853249748e-10	Insertion element IS150 protein InsJ-like helix-turn-helix domain-containing protein
ackA	-1.23973	1.938989451816e-13	Acetate kinase (EC 2.7.2.1) (Acetokinase)
CDR20291_0673	-1.23614	6.31716446156795e-15	Chemotaxis protein
CDR20291_1514	-1.2356	0.000107595	Signaling protein
flgD	-1.23391	3.84605e-06	Basal-body rod modification protein FlgD
CDR20291_2457	-1.23379	1.68142e-06	Stage 0 sporulation protein A homolog
cbiK	-1.23364	1.18881568362871e-11	Sirohydrochlorin cobaltochelatase
metE	-1.23095	4.35639658920066e-9	S-adenosylmethionine synthase (AdoMet synthase) (EC 2.5.1.6) (MAT) (Methionine adenosyltransferase)
CDR20291_1709	-1.22901	7.20289930961944e-16	Phosphoglycerate mutase
CDR20291_1972	-1.22791	6.77969671712267e-7	Regulatory protein
CDR20291_0201	-1.22697	5.80484610485415e-7	Chromate transporter
CDR20291_0310	-1.22615	1.37092943041263e-11	Tetr (Putative transcriptional regulator)
CDR20291_2852	-1.22522	2.20952928924441e-8	Transcriptional antiterminator
hymC	-1.22328	1.25276366409169e-9	Iron-only hydrogenase, catalytic subunit
pyrB	-1.22073	1.24585477538414e-10	Aspartate carbamoyltransferase (EC 2.1.3.2) (Aspartate transcarbamylase) (ATCase)
CDR20291_2401	-1.22069	1.63977998391896e-10	Probable 6-phospho-alpha-glucosidase
CDR20291_1189	-1.21985	3.67115810668672e-14	Exported protein
CDR20291_2665	-1.21968	4.38042049891864e-12	Polysaccharide polymerase
CDR20291_1540	-1.21868	2.47913403279155e-11	Citrate lyase beta subunit
CDR20291_3139	-1.21688	0.000802438	PTS system, IIa component
CDR20291_1626	-1.21422	1.45777e-05	Sodium/phosphate cotransporter
CDR20291_1903	-1.21353	1.69177292654194e-11	ABC transporter, permease protein
CDR20291_3420	-1.21333	2.95441848799941e-16	RNA pseudouridylate synthase (RNA-uridine isomerase)
CDR20291_1751	-1.21172	5.88013032582525e-9	Lantibiotic abc transporter, permease protein
cobT	-1.20626	4.08731022081963e-11	Nicotinate-nucleotide--dimethylbenzimidazole phosphoribosyltransferase (NN:DBI PRT) (EC 2.4.2.21) (N(1)-alpha-phosphoribosyltransferase)
prfA	-1.20441	4.48537832057889e-14	Peptide chain release factor 1 (RF-1)
spaK	-1.20175	5.16199655111562e-14	histidine kinase (EC 2.7.13.3)
CDR20291_0558	-1.20004	5.9167009327725e-9	Radical SAM superfamily protein
CDR20291_2679	-1.19743	3.24822766607733e-12	PIG-L family deacetylase
CDR20291_0961	-1.19305	7.97367e-06	AlgX/AlgJ SGNH hydrolase-like domain-containing protein
fumA	-1.18729	7.06432609878978e-9	Fumarate hydratase, subunit A
purN	-1.18589	6.48753297338883e-8	Phosphoribosylglycinamide formyltransferase (EC 2.1.2.2) (5'-phosphoribosylglycinamide transformylase) (GAR transformylase) (GART)
CDR20291_3491	-1.18584	0.000830293	PTS system, IIb component
CDR20291_2411	-1.18458	7.5806937069279e-15	Ribosomal silencing factor RsfS
CDR20291_2706	-1.18345	7.0574335379281e-12	ABC transporter, ATP-binding/permease protein
CDR20291_2116	-1.17732	4.07183951867527e-9	GTPase HflX (GTP-binding protein HflX)
bacA1	-1.17419	3.13465129123595e-12	Undecaprenyl-diphosphatase (EC 3.6.1.27) (Bacitracin resistance protein) (Undecaprenyl pyrophosphate phosphatase)
CDR20291_1517	-1.173	3.73631222891397e-15	ABC transporter, peremase protein
CDR20291_2735	-1.17125	6.0217e-05	MarR-family transcriptional regulator
fabF	-1.1712	0.00115321	3-oxoacyl-[acyl-carrier-protein] synthase 2 (EC 2.3.1.179)
leuS	-1.17005	3.89389313893952e-11	Leucine--tRNA ligase (EC 6.1.1.4) (Leucyl-tRNA synthetase) (LeuRS)
CDR20291_1896	-1.16881	2.22726494078802e-13	Methionine gamma-lyase
CDR20291_2533	-1.16873	1.48199151528061e-12	Extracellular solute-binding protein
CDR20291_0933	-1.16745	5.97014256438418e-8	PTS system, IIa component
fabG	-1.16743	0.00122349	3-oxoacyl-[acyl-carrier-protein] reductase (EC 1.1.1.100)
CDR20291_2622	-1.16487	2.18363e-06	cysteine-S-conjugate beta-lyase (EC 4.4.1.13)
ftsK	-1.16025	2.73011095547143e-11	DNA translocase
CDR20291_3137	-1.15302	3.72588e-06	PTS system, IId component
CDR20291_1385	-1.15149	4.41789330196967e-11	Dehydrogenase, electron transfer subunit
CDR20291_0335	-1.14984	1.72306358621364e-13	PNPLA domain-containing protein
CDR20291_3434	-1.14926	7.17289902198205e-9	Methionine synthase (EC 2.1.1.13) (5-methyltetrahydrofolate--homocysteine methyltransferase)
CDR20291_0334	-1.14788	6.49659409665591e-12	M18 family aminopeptidase (EC 3.4.11.-)
CDR20291_1750	-1.14668	1.45488518197507e-10	Lantibiotic abc transporter,atp-binding protein
CDR20291_0131	-1.13936	1.93339383457474e-12	ATP-dependent RecD2 DNA helicase (EC 5.6.2.3) (DNA 5'-3' helicase subunit RecD2)
CDR20291_0573	-1.13842	4.60062817191775e-9	Membrane protein
CDR20291_0503	-1.13776	7.49115409708288e-12	Two-component sensor histidine kinase
cobS	-1.13591	7.25608460828318e-11	Adenosylcobinamide-GDP ribazoletransferase (EC 2.7.8.26) (Cobalamin synthase) (Cobalamin-5'-phosphate synthase)
CDR20291_1160	-1.13516	3.02747e-06	Polysaccharide deacetylase
CDR20291_3488	-1.13331	1.00261e-05	4-hydroxy-tetrahydrodipicolinate synthase (HTPA synthase) (EC 4.3.3.7)
CDR20291_1614	-1.13063	0.0010893	Molybdenum cofactor sulfurase
CDR20291_0199	-1.12957	9.63360385016804e-12	Membrane-associated nucleotidase
CDR20291_2621	-1.12771	8.21432477507226e-8	Sigma-54-interacting regulatory protein
CDR20291_1577	-1.12748	1.09716144573775e-7	Flavodoxin
CDR20291_0567	-1.12561	4.65090326840197e-10	Lantibiotic ABC transporter, ATP-binding protein
CDR20291_1885	-1.12394	1.46586e-06	ABC transporter, permease protein
CDR20291_3527	-1.12306	1.40912705992393e-10	UPF0033 domain-containing protein
CDR20291_1070	-1.12289	5.2758274419643e-14	Cell surface protein
CDR20291_1084	-1.12113	7.0298e-05	Membrane protein
CDR20291_3361	-1.12083	3.68565807181759e-7	Ribonuclease M5 (EC 3.1.26.8) (RNase M5) (Ribosomal RNA terminal maturase M5)
hpdB	-1.12065	1.6778784348117e-10	4-hydroxyphenylacetate decarboxylase glycyl radical subunit (HPA decarboxylase glycyl radical subunit) (EC 4.1.1.83) (4-hydroxyphenylacetate decarboxylase catalytic beta subunit) (4-hydroxyphenylacetate decarboxylase large subunit) (p-hydroxyphenylacetate decarboxylase large subunit)
CDR20291_3328	-1.11785	1.25363696816116e-10	Exopolyphosphatase
tagT	-1.1157	0.000415588	PTS system, IIabc component
CDR20291_0398	-1.11357	0.000969532	Membrane protein
fabD	-1.11208	0.00223289	Malonyl CoA-acyl carrier protein transacylase (EC 2.3.1.39)
CDR20291_0624	-1.10976	4.79985993276176e-9	RNA methylase
CDR20291_3070	-1.10898	1.5217866630514e-8	Multimeric flavodoxin WrbA family protein,diverged or disrupted
CDR20291_0832	-1.1068	0.00225872	Cation efflux rotein
CDR20291_2027	-1.10523	5.1482e-06	Probable nitronate monooxygenase
CDR20291_2015	-1.10215	8.21432477507226e-8	Probable multidrug resistance protein NorM (Multidrug-efflux transporter)
CDR20291_1864	-1.09855	2.09522079040525e-10	Uncharacterized protein
CDR20291_0202	-1.0947	6.03093e-06	Chromate transporter
CDR20291_1128	-1.09356	1.29368e-06	Membrane-bound metal-dependent hydrolase
CDR20291_1002	-1.09251	1.02547082133779e-8	CRM domain-containing protein
CDR20291_2053	-1.08656	6.69151428889026e-13	3'-phosphate/5'-hydroxy nucleic acid ligase (EC 6.5.1.8)
xerD1	-1.08251	4.58007194378205e-9	Tyrosine recombinase
prs	-1.07987	1.78548723516418e-10	Ribose-phosphate pyrophosphokinase (RPPK) (EC 2.7.6.1) (5-phospho-D-ribosyl alpha-1-diphosphate synthase) (Phosphoribosyl diphosphate synthase) (Phosphoribosyl pyrophosphate synthase) (P-Rib-PP synthase) (PRPP synthase) (PRPPase)
rnfC	-1.0782	2.44415146048896e-8	Ion-translocating oxidoreductase complex subunit C (EC 7.-.-.-) (Rnf electron transport complex subunit C)
mtlR	-1.07631	2.41258091474008e-8	Transcription antiterminator
spoIIGA	-1.0761	5.60017e-05	Sporulation sigma-E factor-processing peptidase (EC 3.4.23.-) (Membrane-associated aspartic protease) (Stage II sporulation protein GA)
CDR20291_0587	-1.07553	2.03827e-06	DUF3795 domain-containing protein
greA	-1.06896	5.45257e-05	Transcription elongation factor GreA (Transcript cleavage factor GreA)
CDR20291_1167	-1.0682	2.65406246968613e-10	Ribosomal protein uS12 methylthiotransferase RimO (uS12 MTTase) (uS12 methylthiotransferase) (EC 2.8.4.4) (Ribosomal protein uS12 (aspartate-C(3))-methylthiotransferase) (Ribosome maturation factor RimO)
thiK	-1.06783	0.00657566	Hydroxyethylthiazole kinase (EC 2.7.1.50) (4-methyl-5-beta-hydroxyethylthiazole kinase) (TH kinase) (Thz kinase)
CDR20291_2128	-1.06672	2.62862131527772e-8	Membrane protein
fliF	-1.0647	7.71402e-05	Flagellar M-ring protein
CDR20291_3421	-1.06449	3.58164359739159e-11	MerR-family transcriptional regulator
CDR20291_0836	-1.05656	7.98246864140518e-9	Hydrolase
sugE	-1.05297	3.71302e-05	Quaternary ammonium compound-resistance protein
tndX	-1.05266	2.47843500246089e-9	Conjugative transposon site-specific recombinase
CDR20291_0849	-1.05262	2.09077e-05	SpoOJ/ParA/ParB/repB family protein
CDR20291_1607	-1.05234	4.43589042930039e-8	RelA/SpoT domain-containing protein
priA	-1.05141	1.07737059078286e-9	ATP-dependent DNA helicase PriA (EC 5.6.2.4) (DNA 3'-5' helicase PriA) (Replication restart primosome protein PriA)
CDR20291_1226	-1.04857	1.55610871683684e-10	Transporter
CDR20291_3038	-1.04848	0.000137828	D-aminoacylase
CDR20291_0004	-1.04842	8.36069244291381e-11	tRNA-specific adenosine deaminase (EC 3.5.4.33)
CDR20291_1677	-1.04822	8.39447201931396e-8	Stage 0 sporulation protein A homolog
fliE	-1.0445	3.01306e-05	Flagellar hook-basal body complex protein FliE
CDR20291_2892	-1.04408	0.000585111	PTS system, IIa component
CDR20291_3406	-1.04075	6.59023477507528e-12	Peptidase
CDR20291_1411	-1.03942	2.20997904940377e-9	YgjP-like metallopeptidase domain-containing protein
CDR20291_2350	-1.03925	0.000110911	PucR C-terminal helix-turn-helix domain-containing protein
pbuX	-1.03794	4.16085e-05	Xanthine permease
CDR20291_3404	-1.03699	2.52985900514345e-7	Cell wall hydrolase
CDR20291_0927	-1.03604	1.41919e-06	Polysaccharide biosynthesis/sporulation protein
deoB	-1.03461	1.2977546446083e-11	Phosphopentomutase (EC 5.4.2.7) (Phosphodeoxyribomutase)
metQ	-1.03287	1.06058225067434e-7	D-methionine ABC transporter, substrate-binding lipoprotein
CDR20291_0677	-1.02985	1.49096144888265e-7	DNA 3'-5' helicase (EC 5.6.2.4)
CDR20291_3450	-1.02956	4.79998490465871e-11	Probable multidrug resistance protein NorM (Multidrug-efflux transporter)
recG	-1.02801	4.57695262735579e-10	ATP-dependent DNA helicase RecG (EC 5.6.2.4)
CDR20291_2397	-1.02754	1.11852173071209e-8	TetR-family transcriptional regulator
CDR20291_0139	-1.02663	6.06825e-05	Peptidase
fabK	-1.02641	0.00473824	Probable nitronate monooxygenase
murG	-1.02555	3.81998841732899e-10	UDP-N-acetylglucosamine--N-acetylmuramyl-(pentapeptide) pyrophosphoryl-undecaprenol N-acetylglucosamine transferase (EC 2.4.1.227) (Undecaprenyl-PP-MurNAc-pentapeptide-UDPGlcNAc GlcNAc transferase)
CDR20291_1904	-1.02467	3.85664436372092e-7	Thiamine-binding protein domain-containing protein
oxaA1	-1.02134	1.7334e-06	Sporulation membrane protein
CDR20291_2487	-1.02008	9.90828951559742e-7	Carbon starvation
u2	-1.01994	7.63217919275046e-7	Na(+)/H(+) antiporter
CDR20291_1978	-1.01971	4.89550606895906e-9	Selenium-dependent hydroxylase accessory protein YqeC
iscS1	-1.01874	5.35574171825036e-10	Cysteine desulfurase
CDR20291_3455	-1.01543	6.27698548293923e-9	VOC domain-containing protein
CDR20291_2746	-1.01498	1.06103379884577e-10	Oxidoreductase
CDR20291_0492	-1.01419	2.34973275528508e-9	DegV family protein
CDR20291_3095	-1.01256	0.000105749	Single-stranded DNA binding protein
CDR20291_3326	-1.01252	3.26210948598598e-9	Oligopeptidase F (EC 3.4.24.-)
CDR20291_0847	-1.01231	4.42984e-06	Aminotransferase
CDR20291_3330	-1.01163	9.69190685874735e-9	Membrane protein
CDR20291_0596	-1.01098	1.62725468737567e-9	Methyltransferase type 11 domain-containing protein
CDR20291_1066	-1.00828	1.38100371675309e-8	Protease
CDR20291_1234	-1.0062	2.41567778945505e-8	Transcriptional regulator
CDR20291_0824	-1.00555	2.50977541828264e-9	Iron-dependent hydrogenase
CDR20291_3457	-1.0022	1.22280772316845e-8	YcxB-like C-terminal domain-containing protein
purH	-1.00174	1.73383e-05	Bifunctional purine biosynthesis protein PurH [Includes: Phosphoribosylaminoimidazolecarboxamide formyltransferase (EC 2.1.2.3) (AICAR transformylase); IMP cyclohydrolase (EC 3.5.4.10) (ATIC) (IMP synthase) (Inosinicase)]
cysA	1.00153	1.58302e-05	Serine acetyltransferase (EC 2.3.1.30)
hadI	1.00502	1.20401216769885e-8	Activator of 2-hydroxyisocaproyl-CoA dehydratase
CDR20291_3157	1.00824	4.10276930973955e-10	Type IV pilus-assembly protein
CDR20291_1371	1.00855	1.37133414747107e-7	Polysaccharide deacetylase
CDR20291_0239	1.01008	0.000299171	Flagellar protein FliT
CDR20291_0719	1.01042	6.48175030554488e-10	GTPase HflX (GTP-binding protein HflX)
CDR20291_0499	1.01376	8.2199825826038e-12	#N/A
srlB	1.0138	0.0011378	PTS system, glucitol/sorbitol-specific IIa component
CDR20291_2948	1.01429	1.55804926187496e-8	Pyrophosphate--fructose 6-phosphate 1-phosphotransferase (EC 2.7.1.90) (6-phosphofructokinase, pyrophosphate dependent) (PPi-dependent phosphofructokinase) (PPi-PFK) (Pyrophosphate-dependent 6-phosphofructose-1-kinase)
CDR20291_2109	1.01628	5.14027522255282e-7	Sodium/solute symporter
CDR20291_2889	1.01668	3.58711405917373e-11	ABC transporter, permease protein
CDR20291_0314	1.01846	3.48064840260325e-8	phosphoserine phosphatase (EC 3.1.3.3)
rocR	1.01995	9.44876156528954e-7	Arginine utilization sigma-54 dependent regulatory protein
CDR20291_2382	1.02057	2.18992741050238e-8	Transcriptional antiterminator
CDR20291_0542	1.0217	9.76218e-05	DUF2922 domain-containing protein
CDR20291_0488	1.02209	8.08315634620541e-8	Iron-sulfur cluster protein
CDR20291_0791	1.02527	5.05916e-06	Permease IIC component
CDR20291_1246	1.02543	8.13693200183937e-7	DUF3867 domain-containing protein
CDR20291_3008	1.02739	1.97776152179696e-10	DUF3990 domain-containing protein
hadA	1.02808	8.80820511585748e-8	Isocaprenoyl-CoA:2-hydroxyisocaproate CoA-transferase
CDR20291_1186	1.0297	4.17265909080297e-10	Cell wall biosynthesis protein
ntpK	1.03193	7.02757e-05	V-type sodium ATP synthase subunit K
CDR20291_1881	1.03208	5.69579958931835e-12	Reductive dehalogenase
CDR20291_0470	1.03353	1.97418321803319e-8	Lipoprotein
CDR20291_2212	1.0347	1.75411e-05	Carbohydrate dehydrogenase
CDR20291_1909	1.03476	2.94479490645825e-7	Membrane protein
CDR20291_3117	1.03649	4.64662e-05	Membrane protein
pepF	1.03783	2.49455455648227e-8	Oligopeptidase F (EC 3.4.24.-)
CDR20291_3301	1.03934	4.67792026799248e-10	CBS domain-containing protein
dnaB	1.03942	2.54584857756175e-10	Replicative DNA helicase (EC 5.6.2.3)
CDR20291_3197	1.04079	5.51247855105157e-11	GntR-family transcriptional regulator
ogt1	1.0454	9.89732496653719e-7	Methylated-DNA--protein-cysteine methyltransferase (EC 2.1.1.63) (6-O-methylguanine-DNA methyltransferase) (MGMT) (O-6-methylguanine-DNA-alkyltransferase)
CDR20291_2723	1.04776	1.56877642216094e-11	Cation efflux protein
CDR20291_1696	1.04888	3.51263807808245e-13	Conserved hypothetical membrane protein
CDR20291_1143	1.05179	4.2140271379822e-7	Pyrophosphohydrolase
CDR20291_1737	1.05282	8.958509657817e-12	Membrane protein
prdB	1.05343	6.56996847887908e-9	Proline reductase
CDR20291_1741	1.05647	0.007825	Membrane protein
cggR	1.05777	3.42541584638612e-8	Central glycolytic genes regulator
CDR20291_0676	1.05975	2.378835946287e-10	Signaling protein
CDR20291_2425	1.06579	7.64028517581852e-11	Lipoprotein
tpi	1.06622	2.94479490645825e-7	Triosephosphate isomerase (TIM) (TPI) (EC 5.3.1.1) (Triose-phosphate isomerase)
CDR20291_3048	1.06642	9.40710274549057e-11	Cell surface protein
CDR20291_2446	1.06673	1.03328501667342e-8	Phosphatase
CDR20291_0419	1.06816	3.10194806383985e-10	Uncharacterized protein
CDR20291_0178	1.06948	4.27882532805508e-8	Cyclopropane-fatty-acyl-phospholipid synthase
CDR20291_3184	1.06972	0.000273096	Membrane protein
CDR20291_3365	1.0701	1.8252e-06	ABC-type quaternary amine transporter (EC 7.6.2.9)
gpmI	1.07021	2.13192415591649e-7	2,3-bisphosphoglycerate-independent phosphoglycerate mutase (BPG-independent PGAM) (Phosphoglyceromutase) (iPGM) (EC 5.4.2.12)
scrR	1.07121	1.07793128172684e-7	Sucrose operon repressor (LacI-family transcriptional regulator)
CDR20291_0805	1.07481	1.26778864625482e-7	Tyrosine-binding protein
CDR20291_1286	1.07645	2.9050570341753e-10	Sigma-54-dependent transcriptional regulator
CDR20291_0533	1.07667	1.44027e-05	Two-component sensor histidine kinase
CDR20291_0797	1.07795	1.03206850668364e-9	Excisionase
CDR20291_1077	1.07874	1.27198e-06	Membrane protein
CDR20291_2319	1.08095	0.00185444	Oxidoreductase subunit
CDR20291_1308	1.0827	7.59456854616083e-9	5-nitroimidazole reductase
CDR20291_0749	1.08323	5.62879490817417e-8	Transcription antiterminator
abgT	1.08674	0.00272195	Aminobenzoyl-glutamate transport protein
CDR20291_1646	1.0978	2.54550003515564e-11	TetR-family transcriptional regulator
CDR20291_1794	1.09807	7.97635544329803e-12	KilA-N domain-containing protein
CDR20291_1938	1.09998	9.26898e-06	ABC transporter, permease protein
CDR20291_0171	1.1004	3.53879524294443e-10	Redox-sensing transcriptional repressor Rex
CDR20291_1772	1.10071	2.41418269586306e-9	DUF4368 domain-containing protein
CDR20291_2063	1.10188	7.9888888093508e-9	Uncharacterized protein
CDR20291_2036	1.10234	2.70628482197267e-11	Zinc metalloprotease (EC 3.4.24.-)
CDR20291_3009	1.10499	7.3229989813652e-7	Transcriptional regulator
hadC	1.10592	3.68389861275902e-11	Subunit of oxygen-sensitive 2-hydroxyisocaproyl-CoA dehydratase
CDR20291_0739	1.10704	0.00991521	Membrane protein
CDR20291_1235	1.1074	0.00287151	Dipeptide epimerase (EC 5.1.1.-)
argE	1.10753	1.56315e-06	Acetylornithine deacetylase
CDR20291_2715	1.10819	5.29361104204479e-11	Flavodoxin
CDR20291_0532	1.10888	2.17757071897029e-12	GrpB family protein
CDR20291_2843	1.10914	4.73433524075126e-12	SH3 type 3 domain-containing protein
CDR20291_0430	1.11028	4.2588292596062e-12	Carbon-nitrogen hydrolase
CDR20291_1592	1.11077	1.47170473924321e-15	Phage protein
CDR20291_2869	1.11111	4.95430292293756e-12	Sugar-specific transcriptional regulator
CDR20291_1816	1.11376	0.000331653	Lipoprotein
hbd	1.11439	0.00226885	3-hydroxybutyryl-CoA dehydrogenase
CDR20291_3010	1.1192	1.21605718299714e-10	Phage-related protein
CDR20291_3504	1.1199	5.22253512238073e-7	Permease IIC component
nanA	1.12009	0.00228784	N-acetylneuraminate lyase (NAL) (Neu5Ac lyase) (EC 4.1.3.3) (N-acetylneuraminate pyruvate-lyase) (N-acetylneuraminic acid aldolase) (Sialate lyase) (Sialic acid aldolase) (Sialic acid lyase)
CDR20291_2065	1.1201	0.000495645	Membrane protein
CDR20291_1795	1.12115	7.44831567377849e-7	site-specific DNA-methyltransferase (adenine-specific) (EC 2.1.1.72)
CDR20291_3133	1.12206	6.88095233168004e-12	Membrane protein
CDR20291_3239	1.12247	0.000134963	ABC transporter, ATP-binding protein
CDR20291_2138	1.1246	0.00195787	Sodium:solute symporter
CDR20291_3013	1.12499	2.98216796542149e-8	Acetyltransferase
CDR20291_3235	1.12667	4.04955535971418e-11	Nucleotide pyrophosphatase
ilvB	1.12854	0.000512389	Acetolactate synthase (EC 2.2.1.6)
CDR20291_3183	1.13018	1.93584983884052e-7	Prenyltransferase
CDR20291_2300	1.13204	0.00130254	Double zinc ribbon
dhaB2	1.13348	1.15032016159824e-8	Glycerol dehydratase activator
CDR20291_3074	1.13499	1.28062062401509e-7	ABC-type quaternary amine transporter (EC 7.6.2.9)
CDR20291_0392	1.13646	4.10456225999888e-8	Na+/H+ antiporter
CDR20291_2158	1.13816	0.0002575	Cupin type-2 domain-containing protein
CDR20291_2145	1.14123	0.00646445	DUF3787 domain-containing protein
CDR20291_0454	1.14196	6.48308635604605e-11	Membrane protein
CDR20291_1520	1.14375	1.76407046424744e-9	Lipoprotein
CDR20291_0770	1.14481	5.1547206918551e-11	Hydrolase
CDR20291_2641	1.14511	8.46540852876181e-12	DUF4116 domain-containing protein
CDR20291_1542	1.14732	4.99073428461264e-12	Transcriptional regulator
CDR20291_1866	1.15001	8.07331720650795e-10	Uncharacterized protein
CDR20291_1279	1.15047	0.00298603	Exported polysaccharide deacetylase
ftsH2	1.15276	2.53653195522628e-11	ATP-dependent zinc metalloprotease FtsH (EC 3.4.24.-)
CDR20291_1683	1.15468	0.00304584	Membrane protein
CDR20291_3159	1.15508	2.77420697902131e-12	ATP/GTP-binding protein
CDR20291_2120	1.15642	9.67278561544727e-10	carbonic anhydrase (EC 4.2.1.1)
CDR20291_3199	1.15716	5.06931824202575e-11	Nitroreductase
CDR20291_1779	1.16471	7.3900769534611e-8	Multidrug transporter MatE
CDR20291_3465	1.16541	0.00324627	Conjugative transposon protein
xylA	1.16556	4.25479760111632e-10	Xylose isomerase (EC 5.3.1.5)
CDR20291_2866	1.16917	4.28556398169243e-9	Transcription antiterminator
CDR20291_0738	1.16973	6.3632586974331e-11	Uncharacterized protein
CDR20291_1293	1.17005	1.13007795863925e-16	Exported polysaccharide deacetylase
CDR20291_0340	1.174	8.16433e-06	Uncharacterized protein
CDR20291_0500	1.17653	1.03724768473089e-10	Transposase-like protein b
CDR20291_1276	1.17739	1.82064e-05	N-acetyltransferase domain-containing protein
CDR20291_1178	1.17768	1.18586651333096e-9	RpiR-family transcriptional regulator
CDR20291_3238	1.1794	1.94656e-05	ABC transporter, permease protein
malY	1.18853	2.74607e-06	cysteine-S-conjugate beta-lyase (EC 4.4.1.13)
CDR20291_3192	1.19114	2.18419368669764e-13	Iron-sulfur cluster-binding protein
CDR20291_1930	1.19162	6.38337691219571e-10	Phage regulatory protein
CDR20291_3088	1.19398	2.53345775618275e-12	Membrane protein
CDR20291_0732	1.19398	0.00230845	Probable permease
CDR20291_2454	1.19462	1.8771987658516e-7	PTS system, IIC component
CDR20291_0893	1.19556	1.37249855311516e-12	DNA helicase
CDR20291_2447	1.19611	5.81729825662491e-10	Asp23/Gls24 family envelope stress response protein
kdgT	1.19627	0.000229354	2-keto-3-deoxygluconate permease
CDR20291_1967	1.20001	6.06745647596189e-14	DAGKc domain-containing protein
CDR20291_1291	1.20355	2.51892985721705e-7	MORN repeat-containing protein
CDR20291_0615	1.20372	2.05551390084871e-10	Nucleotide phosphodiesterase
CDR20291_2155	1.2056	3.13223027068537e-13	Uncharacterized protein
tdcF	1.20585	2.16511100058496e-8	Regulatory endoribonuclease
CDR20291_2945	1.20667	2.81603472818521e-11	Transcription antiterminator
CDR20291_2424	1.20675	7.70689171828513e-13	Membrane-associated 5'-nucleotidase/phosphoesterase
dpaB	1.20808	1.00837415595762e-9	Dipicolinate synthase, B chain
CDR20291_0311	1.20829	1.16986750730931e-14	Uncharacterized protein
CDR20291_0715	1.20973	9.85303522581442e-13	N-acetylmuramoyl-L-alanine amidase
sseA	1.21115	7.42923433687356e-10	3-mercaptopyruvate sulfurtransferase
CDR20291_1814	1.21151	2.83885556151961e-8	Plasmid-related protein
CDR20291_0600	1.2133	0.000392237	RNA polymerase sigma factor
CDR20291_0425	1.21463	3.32361615796749e-7	ABC transporter, permease protein
CDR20291_1778	1.21849	3.0393070871583e-11	HTH marR-type domain-containing protein
CDR20291_0456	1.22226	3.75207177397153e-9	DeoR-family transcriptional regulator
glvG	1.22574	1.08964327501925e-13	Maltose-6'-phosphate glucosidase
spoIIAB	1.22678	7.28572186020336e-8	Anti-sigma F factor (EC 2.7.11.1) (Stage II sporulation protein AB)
ppaC	1.2268	6.38064218761122e-10	inorganic diphosphatase (EC 3.6.1.1) (Pyrophosphate phospho-hydrolase)
CDR20291_0512	1.23419	1.61834e-05	Uncharacterized protein
phnL	1.23616	0.000183005	Phosphonate ABC transporter, ATP-binding protein
CDR20291_2149	1.23653	7.00736186615677e-13	ATPase
spoiIIIAF	1.24065	0.00578933	Stage III sporulation protein AF
CDR20291_1323	1.24139	3.24374750537487e-11	Ruberythrin
dnaL	1.24147	3.06884735655032e-15	DNA ligase (EC 6.5.1.2) (Polydeoxyribonucleotide synthase [NAD(+)])
CDR20291_2266	1.24274	8.46801864277024e-13	Probable butyrate kinase (BK) (EC 2.7.2.7) (Branched-chain carboxylic acid kinase)
CDR20291_2326	1.24322	1.1910268013918e-12	DUF4342 domain-containing protein
CDR20291_2642	1.24396	7.335e-06	Uncharacterized protein
phnK	1.25088	1.66148e-05	Phosphonate ABC transporter, ATP-binding protein
cspBA	1.25909	3.40987342347626e-14	Germination-specific protease
CDR20291_2066	1.25929	8.68627e-05	Membrane protein
CDR20291_1533	1.25934	3.22994631941063e-13	Tellurium resistance protein
CDR20291_0214	1.26041	1.6115694356887e-8	Nitroreductase
proC1	1.26134	4.34567560889382e-16	Pyrroline-5-carboxylate reductase (P5C reductase) (P5CR) (EC 1.5.1.2) (PCA reductase)
CDR20291_1369	1.26413	5.65778817460373e-12	Membrane protein
CDR20291_1781	1.26494	6.99670764069391e-8	HTH deoR-type domain-containing protein
pgi	1.26765	2.56231282865439e-11	Glucose-6-phosphate isomerase (GPI) (EC 5.3.1.9) (Phosphoglucose isomerase) (PGI) (Phosphohexose isomerase) (PHI)
glnA	1.26917	9.54410087928969e-13	glutamine synthetase (EC 6.3.1.2)
CDR20291_2318	1.27138	0.000281904	Oxidoreductase subunit
gapB	1.2731	2.63739459815418e-11	Glyceraldehyde-3-phosphate dehydrogenase (EC 1.2.1.-)
eutH	1.27401	0.000135231	Ethanolamine/propanediol transporter
argF	1.27512	2.85467668366418e-7	Ornithine carbamoyltransferase, catabolic (OTCase) (EC 2.1.3.3)
CDR20291_3106	1.27634	5.25514827404459e-12	Probable polysaccharide deacetylase
CDR20291_2450	1.27944	1.68671467586587e-10	MerR-family transcriptional regulator
CDR20291_2383	1.28087	1.23303366200422e-7	Peptidase
CDR20291_0953	1.2809	7.91249554861952e-14	Transcriptional regulator
pduV	1.28224	9.26032460776344e-7	Ethanolamine/propanediol utilization protein
CDR20291_0720	1.28249	3.28211637122447e-14	HEAT repeat domain-containing protein
CDR20291_1687	1.28321	2.10432255211648e-12	L-threonine dehydrogenase
CDR20291_2917	1.28904	1.51899e-06	Membrane protein
CDR20291_0450	1.29177	4.17426530951182e-10	Peptidase
CDR20291_2034	1.29235	6.90885731034413e-11	Membrane protein
CDR20291_1949	1.29375	2.30978859216205e-7	N-acetyltransferase domain-containing protein
CDR20291_2705	1.29488	1.61411036190322e-13	Uncharacterized protein
CDR20291_1412	1.29551	0.00726169	ACT domain-containing protein
CDR20291_3153	1.29794	1.19396678561137e-8	Membrane protein
CDR20291_3298	1.2991	1.26915492164377e-18	CopG-family transcriptional regulator
racX	1.29966	2.38621488130201e-12	Probable amino acid racemase
CDR20291_2510	1.29988	1.77088058891874e-17	UPF0210 protein CDR20291_2510
CDR20291_1847	1.30132	6.71833647501487e-17	Possible transcriptional regulator
CDR20291_1740	1.30391	0.00018729	#N/A
CDR20291_2685	1.30601	7.13214718165882e-7	Cell surface protein
CDR20291_0292	1.30863	0.000280876	PTS system, IId component
CDR20291_0390	1.30966	0.000513283	Component of D-ornithine aminomutase
CDR20291_2517	1.31113	1.02773728792616e-15	Transcriptional regulator
CDR20291_2261	1.31133	0.00370724	HNH endonuclease
CDR20291_1180	1.3122	1.60208459749862e-12	Aminotransferase (EC 2.6.1.-)
CDR20291_0295	1.3147	3.25930517895105e-13	DNA-binding protein
CDR20291_3279	1.31724	1.42616237728898e-17	Regulatory protein
ribD	1.32	1.24585477538414e-10	Riboflavin biosynthesis protein RibD [Includes: Diaminohydroxyphosphoribosylaminopyrimidine deaminase (DRAP deaminase) (EC 3.5.4.26) (Riboflavin-specific deaminase); 5-amino-6-(5-phosphoribosylamino)uracil reductase (EC 1.1.1.193) (HTP reductase)]
CDR20291_1321	1.32783	2.7573742816723e-17	ABC transporter, ATP-binding/permease protein
CDR20291_1069	1.32858	4.35839774047187e-18	Lipoprotein
CDR20291_1780	1.33397	2.88276903615825e-19	HTH cro/C1-type domain-containing protein
CDR20291_2713	1.3367	3.86466508099175e-16	Transcriptional regulator
CDR20291_2563	1.33726	2.43280728531639e-12	LysR-family transcriptional regulator
rbo	1.33847	4.3266957824454e-10	Desulfoferrodoxin (EC 1.15.1.2) (Superoxide reductase)
CDR20291_1810	1.34535	3.87471923259514e-11	Cupin type-2 domain-containing protein
CDR20291_1690	1.34552	0.000438604	DUF1883 domain-containing protein
dnaF	1.3484	1.16719175939331e-13	DNA polymerase III PolC-type (PolIII) (EC 2.7.7.7)
CDR20291_0291	1.35339	0.000844807	PTS system, IIc component
CDR20291_1243	1.3534	8.78436480876682e-11	TsaA-like domain-containing protein
CDR20291_2320	1.35403	1.53933e-05	Oxidoreductase subunit
CDR20291_0868	1.35441	6.81768e-05	Membrane protein
d1	1.35814	8.09805338652432e-7	Pathogenicity locus
ubiB	1.35827	1.24068122454086e-15	Probable ubiquinone biosynthesis protein
dacF	1.36077	2.76454e-06	serine-type D-Ala-D-Ala carboxypeptidase (EC 3.4.16.4)
CDR20291_2594	1.3642	3.08110580422091e-14	HIRAN domain-containing protein
CDR20291_1667	1.36445	8.39679348419072e-18	N-acetyltransferase GCN5
CDR20291_2039	1.3675	2.89047822390409e-13	Uncharacterized protein
CDR20291_1278	1.36877	1.33367185255892e-13	Transcriptional regulator, arac family protein
CDR20291_1689	1.36953	3.60286e-06	Phage protein
CDR20291_2315	1.37474	0.000150893	Aminotransferase
CDR20291_3021	1.37745	5.58016360403694e-17	Phosphatidylethanolamine-binding regulatory protein
CDR20291_2880	1.37981	6.77078168241707e-7	Acyl-CoA reductase/dehydratase
CDR20291_1521	1.38079	7.00736186615677e-13	Nitric oxide reductase flavoprotein
ntpA	1.38087	3.15944333529394e-16	V-type ATP synthase alpha chain (EC 7.1.2.2) (V-ATPase subunit A)
bltD	1.38637	1.97942835677651e-16	Spermine/spermidine acetyltransferase
CDR20291_0203	1.38701	9.96012e-05	Alpha/beta hydrolase
CDR20291_1462	1.39968	4.50607325549034e-13	Abortive infection bacteriophage resistance protein
CDR20291_1225	1.40095	3.93703407773987e-20	Phage regulatory protein
CDR20291_2752	1.4055	7.84686e-05	Membrane protein
CDR20291_2814	1.4066	1.02733410471552e-10	CRISPR-associated protein Cas5
CDR20291_3277	1.40772	1.239866662218e-9	Exported protein
CDR20291_1344	1.41153	6.8231939406168e-19	Transcriptional regulator
CDR20291_3158	1.41249	2.13410549576683e-11	Membrane protein
CDR20291_0569	1.41288	1.48204609473585e-11	Fic family protein putative filamentation induced by cAMP protein
CDR20291_3049	1.41868	2.01121324157139e-9	Abc transporter, atp-binding protein abc transporter,atp-binding protein
CDR20291_1572	1.42033	1.02337792162048e-22	Transcriptional regulator
clpP1	1.42211	3.5723733359788e-14	ATP-dependent Clp protease proteolytic subunit (EC 3.4.21.92) (Endopeptidase Clp)
CDR20291_2196	1.42712	7.13281340172971e-8	Integrase, catalytic region
CDR20291_0489	1.43214	3.74098888177032e-15	endopeptidase La (EC 3.4.21.53)
etfB2	1.43478	5.28599e-05	Electron transfer flavoprotein small subunit
CDR20291_1782	1.43715	3.3768680657336e-8	DUF3847 domain-containing protein
CDR20291_1312	1.43976	3.46140876436566e-9	Membrane protein
CDR20291_1049	1.43988	4.28979025778073e-19	Acetyltransferase
CDR20291_1171	1.44385	5.9964264700291e-20	UvrD-like helicase ATP-binding domain-containing protein
CDR20291_0758	1.4465	8.38187129098966e-7	Oxidative stress protein
bcd2	1.45571	0.000100841	Butyryl-CoA dehydrogenase
CDR20291_0877	1.45809	7.42616173577996e-9	Membrane protein
CDR20291_1721	1.45932	5.07686345987285e-16	MarR-family transcriptional regulator
CDR20291_0174	1.45995	1.5338111642074e-20	Lipoprotein
CDR20291_0794	1.46212	8.36079835961176e-20	Protein-ADP-ribose hydrolase
CDR20291_2195	1.46438	4.14889260763747e-12	Transcriptional regulator
tig	1.47041	1.57941098325465e-17	Trigger factor (TF) (EC 5.2.1.8) (PPIase)
CDR20291_2863	1.47077	8.96430605137468e-11	Phosphosugar isomerase
CDR20291_2879	1.47121	6.70458602330196e-18	Phosphosugar-binding transcriptional regulator
CDR20291_3108	1.47225	2.79203174792769e-14	DUF4364 family protein
CDR20291_2775	1.47345	1.48204609473585e-11	Uncharacterized protein
CDR20291_2870	1.47402	5.53822038904343e-22	Uncharacterized protein
crt2	1.4743	3.35653e-05	short-chain-enoyl-CoA hydratase (EC 4.2.1.150)
CDR20291_2178	1.48109	2.01987892284702e-11	PTS system, IIc component
CDR20291_1144	1.48519	7.9319840913152e-17	NAD-dependent protein deacetylase (EC 2.3.1.286) (Regulatory protein SIR2 homolog)
CDR20291_2455	1.48571	2.12759286569722e-18	Glycosyl hydrolase
CDR20291_0944	1.48938	3.84358589387139e-10	Membrane protein
CDR20291_0756	1.49589	7.82587184608844e-15	Oxidative stress regulatory protein
CDR20291_3075	1.50048	2.02495285487467e-18	Osmoprotectant ABC transporter, substrate-binding/permease protein
CDR20291_0621	1.50053	1.0773826644272e-14	Exported peptidase
sspB	1.50071	0.000114683	Small acid-soluble spore protein B
CDR20291_1954	1.50089	1.42895241041547e-15	Phage protein
CDR20291_0746	1.50535	8.2986e-06	Probable transporter
CDR20291_0591	1.50654	1.86473536948714e-13	Stage 0 sporulation protein A homolog
CDR20291_1309	1.51019	3.24100815368619e-22	Phosphohydrolase
argM	1.51232	5.02975e-06	Acetylornithine aminotransferase (ACOAT) (EC 2.6.1.11)
CDR20291_2316	1.51425	6.99867e-06	Phosphate butyryltransferase
nrdD	1.51602	6.34882057815176e-10	Anaerobic ribonucleoside-triphosphate reductase
CDR20291_1126	1.51703	1.08966666693591e-10	UPF0473 protein CDR20291_1126
nrdG	1.51848	1.47184318872573e-10	Anaerobic ribonucleoside-triphosphate reductase-activating protein (EC 1.97.1.-)
CDR20291_2500	1.51863	4.26741639043114e-15	Membrane protein
xdhA1	1.51964	2.52759572344303e-25	Xanthine dehydrogenase, molybdenum binding subunit
CDR20291_0816	1.52141	1.11381388608772e-22	Alpha-amylase
CDR20291_1346	1.52213	1.0340404732461e-13	Exported protein
pduU	1.52236	1.69258040231431e-7	Ethanolamine/propanediol utilization protein
CDR20291_0418	1.5234	6.0665811455942e-11	DUF2007 domain-containing protein
CDR20291_1368	1.53016	2.82342493572695e-17	Acetyltransferase
CDR20291_0298	1.53604	9.41662138591417e-22	Ferredoxin
speA	1.53637	4.20962660393721e-12	Arginine decarboxylase
CDR20291_0417	1.5387	9.60633432817647e-17	Uracil-DNA glycosylase-like domain-containing protein
CDR20291_1815	1.55118	9.71164e-05	Membrane protein
eutQ	1.55523	1.25379e-06	Ethanolamine/propanediol utilization protein
clpX	1.55537	2.70211863275857e-18	ATP-dependent Clp protease ATP-binding subunit ClpX
CDR20291_0453	1.56125	2.61954084338081e-19	Peptidase M20 domain-containing protein 2
CDR20291_0744	1.56808	8.95587517431112e-21	PTS system, IIb component
CDR20291_2148	1.56838	1.41148228516422e-23	VWA containing CoxE family protein
CDR20291_2314	1.56881	6.94891678087524e-8	Probable transporter
CDR20291_2947	1.56942	6.81674060491781e-8	Pentose-5-phosphate 3-epimerase
ccpA	1.5696	5.91329267566155e-22	LacI-family transcriptional regulator (Catabolite control protein)
CDR20291_0788	1.57219	6.16985981306647e-19	Sigma-54 factor, interaction domain-containing protein,transcriptional regulatory protein levr (EC 2.7.1.-)
CDR20291_0595	1.57262	1.51279773853861e-16	#N/A
CDR20291_0168	1.58135	1.53429214343198e-19	Cyclic nucleotide-binding protein
CDR20291_1666	1.58343	2.44014681657951e-18	C_GCAxxG_C_C family protein
dnaE	1.5916	1.87902689431794e-20	DNA polymerase III subunit alpha (EC 2.7.7.7)
CDR20291_0313	1.59238	2.78968813938434e-25	Membrane protein
asnB	1.59468	5.41919303570893e-23	asparagine synthase (glutamine-hydrolyzing) (EC 6.3.5.4)
folK	1.59886	1.32812391739485e-20	2-amino-4-hydroxy-6-hydroxymethyldihydropteridine diphosphokinase (EC 2.7.6.3)
hprK	1.60011	1.38792292408346e-23	HPr kinase/phosphorylase (HPrK/P) (EC 2.7.11.-) (EC 2.7.4.-) (HPr(Ser) kinase/phosphorylase)
CDR20291_2553	1.60127	1.43730570929819e-10	AraC-family transcriptional regulator
CDR20291_0035	1.62071	2.31981536711017e-21	Lipoate-protein ligase
CDR20291_0290	1.62283	0.000436409	PTS system, IIb component
etfA2	1.62338	3.72128e-06	Electron transfer flavoprotein alpha-subunit
CDR20291_1139	1.62405	8.39679348419072e-18	MarR-family transcriptional regulator
CDR20291_2810	1.63004	1.02072768071073e-14	CRISPR-associated endoribonuclease Cas2 (EC 3.1.-.-)
dnaJ	1.6303	6.47885050060151e-16	Chaperone protein DnaJ
ntpB	1.63199	4.0182532685457e-19	V-type ATP synthase beta chain (V-ATPase subunit B)
CDR20291_2827	1.63602	0.000194133	Uncharacterized protein
CDR20291_0042	1.6368	1.7561497296675e-21	Mini-ribonuclease 3 (Mini-3) (Mini-RNase 3) (EC 3.1.26.-) (Mini-RNase III) (Mini-III)
fhuC	1.63928	9.54814e-05	Ferrichrome ABC transporter, ATP-binding protein
CDR20291_0705	1.64001	5.0154104277037e-19	LacI-family transcriptional regulator
CDR20291_2847	1.64518	5.36830414671218e-13	Transcriptional regulator
CDR20291_1302	1.64559	3.37602748833628e-24	Chorismate biosynthesis-related protein
CDR20291_2511	1.64568	1.2766927457596e-7	UPF0237 protein CDR20291_2511
CDR20291_0020	1.64708	4.34454207923139e-18	AraC-family transcriptional regulator
CDR20291_0774	1.65239	1.08253280691124e-17	Cell surface protein
phnJ	1.65525	0.000870153	Phosphonate metabolism protein
CDR20291_1973	1.66339	1.10926014420105e-19	Integrase
CDR20291_1773	1.66468	9.77786706375467e-8	RNA polymerase sigma factor 70 region 4 type 2 domain-containing protein
CDR20291_0945	1.66664	2.53469413119232e-13	Peptidase
CDR20291_0697	1.67205	7.70700741937664e-19	Transposase-like protein b
CDR20291_0618	1.67373	1.91175837790059e-24	Hydrolase
nth	1.67735	4.25928674754944e-25	Endonuclease III (EC 4.2.99.18) (DNA-(apurinic or apyrimidinic site) lyase)
CDR20291_3297	1.67987	3.25848125764589e-18	mRNA interferase (EC 3.1.-.-)
CDR20291_1686	1.68331	7.25941042780231e-24	Uncharacterized protein
CDR20291_2317	1.68941	7.36958e-05	Probable butyrate kinase (BK) (EC 2.7.2.7) (Branched-chain carboxylic acid kinase)
CDR20291_2608	1.69116	8.642180786639e-19	Probable polysaccharide deacetylase
CDR20291_1264	1.69194	1.5144995914052e-17	ATP-binding protein
CDR20291_0592	1.69576	7.12983640087694e-30	histidine kinase (EC 2.7.13.3)
serS2	1.69899	9.72231647408611e-24	Serine--tRNA ligase (EC 6.1.1.11) (Seryl-tRNA synthetase) (SerRS) (Seryl-tRNA(Ser/Sec) synthetase)
CDR20291_2812	1.70078	3.39532995838601e-12	CRISPR-associated exonuclease Cas4 (EC 3.1.12.1)
CDR20291_3230	1.70327	1.60128064576686e-22	DNA mismatch repair protein
CDR20291_0876	1.70713	6.90956407264608e-8	Membrane protein
CDR20291_2157	1.71344	1.0502807912622e-20	DUF6398 domain-containing protein
u1	1.72468	9.41911446842233e-17	Regulatory protein
dapD	1.72484	1.726508940186e-20	2,3,4,5-tetrahydropyridine-2,6-dicarboxylate N-acetyltransferase (EC 2.3.1.89) (Tetrahydrodipicolinate N-acetyltransferase) (THP acetyltransferase) (Tetrahydropicolinate acetylase)
CDR20291_2708	1.72978	1.12213497922841e-17	Amino acid racemase
CDR20291_1684	1.73074	2.85285e-06	Membrane protein
CDR20291_1510	1.73849	5.53086747345588e-17	Amidohydrolase
CDR20291_0317	1.74329	3.64604737233487e-9	ArsR-family transcriptional regulator
CDR20291_1624	1.74824	1.76653061604275e-21	Membrane protein
CDR20291_1004	1.74837	7.84098533566826e-25	Integrase/recombinase
CDR20291_1841	1.75092	0.00094474	Phosphate propanoyltransferase (EC 2.3.1.222)
asd	1.7535	1.46799566665693e-21	Aspartate-semialdehyde dehydrogenase (ASA dehydrogenase) (ASADH) (EC 1.2.1.11) (Aspartate-beta-semialdehyde dehydrogenase)
CDR20291_0316	1.75865	1.3692913684047e-16	Spore coat assembly asparagine-rich protein
CDR20291_3291	1.75949	3.37259093015545e-31	Exported carboxy-terminal processing protease
CDR20291_2770	1.76506	8.98891e-05	Multidrug export protein MepA
dhaT	1.7684	2.28145882714615e-21	1,3-propanediol dehydrogenase
CDR20291_2811	1.77489	1.60542464835086e-26	CRISPR-associated endonuclease Cas1 (EC 3.1.-.-)
speD	1.78092	1.29412e-06	S-adenosylmethionine decarboxylase proenzyme (AdoMetDC) (SAMDC) (EC 4.1.1.50) [Cleaved into: S-adenosylmethionine decarboxylase beta chain; S-adenosylmethionine decarboxylase alpha chain]
CDR20291_1130	1.7852	4.68028469018125e-11	Small acid-soluble spore protein
CDR20291_2307	1.78627	2.45575347684153e-13	Transcription antiterminator
CDR20291_0745	1.78699	3.74983407986797e-18	GntR-family transcriptional regulator
etfB1	1.78808	4.59170441590853e-19	Electron transfer flavoprotein small subunit
folP	1.79372	2.17092141837146e-27	Dihydropteroate synthase (DHPS) (EC 2.5.1.15) (Dihydropteroate pyrophosphorylase)
CDR20291_0341	1.79626	5.90346062523495e-27	ABC transporter, ATP-binding protein
pyc	1.79755	2.17335875971103e-20	Pyruvate carboxylase (EC 6.4.1.1)
spl	1.80204	5.65790759046362e-27	Spore photoproduct lyase
CDR20291_3072	1.80301	3.62515068369681e-26	DUF3781 domain-containing protein
CDR20291_2721	1.80735	4.03130672017217e-19	Exported protein
pepA	1.81838	3.5258967092342e-28	Probable cytosol aminopeptidase (EC 3.4.11.1) (Leucine aminopeptidase) (LAP) (EC 3.4.11.10) (Leucyl aminopeptidase)
CDR20291_1812	1.82104	5.32080589388891e-27	Methyltransferase type 11 domain-containing protein
oraE	1.82131	1.03756e-05	D-ornithine aminomutase E component
CDR20291_2813	1.82784	1.08655529605625e-25	HD Cas3-type domain-containing protein
CDR20291_2671	1.83169	5.25254151998592e-28	Glycosyltransferase
glpK2	1.84385	3.48546367054675e-14	Glycerol kinase (EC 2.7.1.30) (ATP:glycerol 3-phosphotransferase) (Glycerokinase) (GK)
CDR20291_2246	1.85221	3.60512630430769e-34	Hydrolase
gabT	1.85784	9.69374829305572e-15	4-aminobutyrate aminotransferase
CDR20291_0795	1.86336	3.40420766161419e-33	Exported protein
CDR20291_1625	1.86844	1.91738361937899e-29	Phage protein
folB	1.88078	5.03934581338092e-36	7,8-dihydroneopterin aldolase (EC 4.1.2.25)
CDR20291_2627	1.8913	3.55375720517141e-21	Cytosine permease
pepI	1.89366	1.8017499073641e-31	Proline iminopeptidase (PIP) (EC 3.4.11.5) (Prolyl aminopeptidase)
fhuB	1.90318	4.35815723989208e-7	Ferrichrome ABC transporter, permease protein
CDR20291_2797	1.90398	6.95313778622518e-18	Peptidoglycan-binding exported protein
CDR20291_2569	1.90781	1.48204609473585e-11	Calcium-chelating exported protein
CDR20291_1744	1.90904	0.00481287	Site-specific recombinase, resolvase family, putative
fhuG	1.9114	4.30334e-06	Ferrichrome ABC transporter, permease protein
CDR20291_1392	1.9207	5.02713801048348e-12	FMN dependent NADH:quinone oxidoreductase (EC 1.6.5.-) (Azo-dye reductase) (FMN-dependent NADH-azo compound oxidoreductase) (FMN-dependent NADH-azoreductase) (EC 1.7.1.17)
bcp	1.92346	3.11582351147843e-29	thioredoxin-dependent peroxiredoxin (EC 1.11.1.24) (Bacterioferritin comigratory protein) (Thioredoxin peroxidase)
cysS	1.92483	6.74838385243223e-26	Cysteine--tRNA ligase (EC 6.1.1.16) (Cysteinyl-tRNA synthetase) (CysRS)
acdB	1.92775	3.31376577378485e-22	Acyl-CoA dehydrogenase, short-chain specific
CDR20291_0008	1.92816	2.93595490406673e-18	Glycosyl transferase
CDR20291_0525	1.937	2.5354211374527e-25	Plasmid-related protein
folE	1.94391	6.19370258936591e-29	GTP cyclohydrolase 1 (EC 3.5.4.16) (GTP cyclohydrolase I) (GTP-CH-I)
CDR20291_1842	1.94928	2.93258e-06	Ethanolamine utilization protein
CDR20291_3071	1.95502	1.11055243156508e-36	Methyltransferase domain-containing protein
CDR20291_2335	1.95672	5.13588020653114e-7	Sporulation protein YqfC
CDR20291_0776	1.95751	1.65472769215649e-36	CGNR zinc finger domain-containing protein
CDR20291_1545	1.95773	0.00388277	Iron compound ABC transporter, permease protein
CDR20291_0599	1.96045	3.29226456652102e-16	Uncharacterized protein
ftsH1	1.96245	1.6739261292591e-23	ATP-dependent zinc metalloprotease FtsH (EC 3.4.24.-)
CDR20291_0718	1.96771	4.59895881697566e-34	Metal-binding protein
CDR20291_3121	1.96834	2.57993054748792e-16	Phosphate transport system permease protein
dapA2	1.98362	2.22080148319427e-29	4-hydroxy-tetrahydrodipicolinate synthase (HTPA synthase) (EC 4.3.3.7)
ntpD	1.98749	7.82074786391192e-13	V-type ATP synthase subunit D (V-ATPase subunit D)
CDR20291_2856	1.99213	4.00828420703973e-18	DUF1848 domain-containing protein
CDR20291_1822	2.00436	0.00174537	#N/A
CDR20291_1548	2.0059	0.00700438	Iron compound ABC transporter, substrate-binding protein
CDR20291_0189	2.00859	2.75979715736443e-38	2-dehydropantoate 2-reductase (EC 1.1.1.169) (Ketopantoate reductase)
CDR20291_0577	2.01376	9.2874768837673e-27	Metallo-beta-lactamase superfamily protein
speE	2.0171	1.23488936708562e-10	Polyamine aminopropyltransferase (Putrescine aminopropyltransferase) (PAPT) (Spermidine synthase) (SPDS) (SPDSY) (EC 2.5.1.16)
CDR20291_0561	2.02067	4.07293704645493e-39	PD-(D/E)XK nuclease family transposase
CDR20291_0925	2.02421	6.27702035786316e-7	Uncharacterized protein
CDR20291_2651	2.02973	3.14364485874581e-23	Lipoprotein
uvrC	2.03303	1.40296552968602e-31	UvrABC system protein C (Protein UvrC) (Excinuclease ABC subunit C)
CDR20291_0661	2.03711	5.47184862406325e-16	RNA-binding protein
CDR20291_2499	2.03799	4.80799114144988e-23	Uncharacterized protein
CDR20291_3120	2.03893	1.52420220038558e-17	Phosphate transport system permease protein PstA
CDR20291_2944	2.03894	8.57895286303026e-32	Phopho-sugar aldolase
dapB1	2.03933	4.15883227154025e-31	4-hydroxy-tetrahydrodipicolinate reductase (HTPA reductase) (EC 1.17.1.8)
CDR20291_0534	2.03966	4.0401825463577e-17	Stage 0 sporulation protein A homolog
CDR20291_1657	2.04572	7.84098533566826e-25	DUF2992 family protein
CDR20291_1983	2.05432	2.71162428572382e-40	Chromosome segregation protein
CDR20291_0810	2.05441	5.51915778256987e-34	Membrane protein
norV	2.06089	1.97507729587161e-28	Anaerobic nitric oxide reductase flavorubredoxin
CDR20291_2760	2.06248	2.40119670694569e-28	histidine kinase (EC 2.7.13.3)
CDR20291_3400	2.06397	6.10646621791154e-17	Spore cortex-lytic enzyme
CDR20291_3448	2.06474	1.08226182696833e-17	Uncharacterized protein
CDR20291_0354	2.06524	3.52050863009184e-21	Nucleotidase (EC 3.1.3.-)
CDR20291_2724	2.06628	5.30366959049645e-25	P-type Ca(2+) transporter (EC 7.2.2.10)
CDR20291_1758	2.06832	0.00078229	#N/A
CDR20291_2719	2.07032	2.39113291623929e-14	Aminotransferase (EC 2.6.1.-)
CDR20291_2304	2.07209	6.39567321884703e-10	Oxidoreductase DRL-like catalytic domain-containing protein
iorB	2.07944	7.78333825501405e-17	Indolepyruvate oxidoreductase subunit
CDR20291_2490	2.08222	8.51632012631406e-19	Response regulator
CDR20291_1718	2.08654	1.84212601930999e-25	P-type Ca(2+) transporter (EC 7.2.2.10)
CDR20291_2825	2.08691	0.000639096	ABC transporter, ATP-binding protein
phoU	2.09748	7.30764170986571e-12	Phosphate-specific transport system accessory protein PhoU
CDR20291_2828	2.09983	1.36439860114879e-32	GyrI-like small molecule binding domain-containing protein
CDR20291_0141	2.10154	7.92764685382461e-34	Ribosome hibernation promoting factor (HPF)
feoB2	2.10735	7.62046667291062e-32	Ferrous iron transport protein B
fur	2.1215	5.17282323102055e-33	Ferric uptake regulation protein
speB	2.1252	5.13568819368719e-11	Agmatinase
CDR20291_1819	2.12648	1.6138280153224e-35	Phage-related deoxycytidylate deaminase (Putative late competence protein)
CDR20291_2824	2.12699	0.000354084	ABC transporter, substrate-binding protein
CDR20291_0662	2.12823	1.37567676576637e-24	DUF3842 family protein
nrdE	2.13246	3.09316912093881e-28	Ribonucleoside-diphosphate reductase (EC 1.17.4.1)
CDR20291_2575	2.13445	7.45561180054197e-10	Uncharacterized protein
CDR20291_1681	2.13947	7.84610615797245e-16	Butirosin biosynthesis protein H N-terminal domain-containing protein
etfA1	2.14401	1.54480747372798e-23	Electron transfer flavoprotein alpha-subunit
nadC	2.15185	4.61099108029946e-16	Probable nicotinate-nucleotide pyrophosphorylase [carboxylating] (EC 2.4.2.19) (Quinolinate phosphoribosyltransferase [decarboxylating])
CDR20291_0685	2.17244	0.00741735	Signaling protein
CDR20291_2370	2.17564	8.61185142566953e-28	Phosphatidylglycerol lysyltransferase C-terminal domain-containing protein
CDR20291_1672	2.17964	3.35160200373093e-30	Arsenate reductase
CDR20291_1682	2.18408	2.38792794410893e-23	MerR-family transcriptional regulator
nrdF	2.1842	1.47248762191422e-30	Ribonucleoside-diphosphate reductase subunit beta (EC 1.17.4.1)
CDR20291_2846	2.18967	2.50997074919755e-42	Cytochrome C biogenesis protein
CDR20291_2626	2.19163	1.46882651398872e-27	Carbon-nitrogen hydrolase
oppC	2.19652	1.85048621283565e-25	Oligopeptide ABC transporter, permease protein
CDR20291_0355	2.19836	5.42911327680182e-38	Uncharacterized protein
iorA	2.19862	8.53459299460413e-26	Indolepyruvate oxidoreductase subunit IorA (IOR) (EC 1.2.7.8) (Indolepyruvate ferredoxin oxidoreductase subunit alpha)
phoT	2.2089	3.84210141304009e-22	Phosphate import ABC transporter, ATP-binding protein
oppB	2.21308	7.34336250572657e-24	Oligopeptide ABC transporter, permease protein
CDR20291_1247	2.23352	1.75754935253096e-24	Isochorismatase-like domain-containing protein
CDR20291_0663	2.23868	9.34212864263767e-33	Zinc transporter
CDR20291_0318	2.2439	2.69291067425741e-15	Heavy-metal-transporting ATPase
CDR20291_0147	2.24764	4.0426501659547e-29	DUF4116 domain-containing protein
CDR20291_0011	2.25097	4.64915955478821e-29	Translation elongation factor
CDR20291_2826	2.25315	0.000103804	ABC transporter, permease protein
oppD	2.25551	2.01734140396747e-27	Oligopeptide ABC transporter, ATP-binding protein
CDR20291_0811	2.25924	1.16894021588034e-46	Membrane protein
ctsR	2.28445	8.55973040089581e-11	Transcriptional regulator CtsR
CDR20291_2262	2.29455	3.86565e-06	DUF1540 domain-containing protein
oppA	2.29879	1.12825456644921e-26	Oligopeptide ABC transporter, substrate-binding lipoprotein
CDR20291_1319	2.30481	4.67429265527393e-36	Phage shock protein
CDR20291_2761	2.30715	1.25834836715166e-47	Stage 0 sporulation protein A homolog
CDR20291_0808	2.31325	1.96074294494678e-44	Bifunctional NAD(P)H-hydrate repair enzyme (Nicotinamide nucleotide repair protein) [Includes: ADP-dependent (S)-NAD(P)H-hydrate dehydratase (EC 4.2.1.136) (ADP-dependent NAD(P)HX dehydratase); NAD(P)H-hydrate epimerase (EC 5.1.99.6)]
grdB	2.31799	7.44756823883189e-12	Glycine reductase complex component B gamma subunit
CDR20291_0146	2.33121	1.79371457351091e-39	Riboflavin transporter
CDR20291_2523	2.34168	1.84212601930999e-25	Membrane protein
eutT	2.35896	1.5953e-06	Ethanolamine/propanediol utilization cobalamin adenosyltransferase
CDR20291_2022	2.36598	7.36702507181991e-36	Copper-exporting P-type ATPase (EC 7.2.2.8) (Copper-exporting P-type ATPase A) (Cu(+)-exporting ATPase)
CDR20291_0486	2.37331	3.9668920079044e-43	Aldo/keto reductase
glgP	2.37409	6.06338383215898e-41	Alpha-1,4 glucan phosphorylase (EC 2.4.1.1)
CDR20291_3171	2.40679	3.02752949452109e-39	D-isomer specific 2-hydroxyacid dehydrogenase
CDR20291_0619	2.41189	1.84213205156086e-40	MerR-family transcriptional regulator
glgA	2.4167	8.58998344026969e-45	Glycogen synthase (EC 2.4.1.21) (Starch [bacterial glycogen] synthase)
CDR20291_2394	2.41775	2.98221934876666e-8	Histidinol-phosphate aminotransferase
feoA3	2.42696	4.79364859482864e-11	Ferrous iron transport protein A
nfo	2.4505	1.45625704513482e-39	Probable endonuclease 4 (EC 3.1.21.2) (Endodeoxyribonuclease IV) (Endonuclease IV)
fhuD	2.45126	8.95726138400313e-9	Ferrichrome ABC transporter, substrate-binding protein
CDR20291_0957	2.45179	2.6880228824437e-29	Nitroreductase-family protein
CDR20291_3480	2.45816	1.32297740216879e-31	PhnB-like domain-containing protein
CDR20291_2831	2.48397	5.92395605553962e-47	Non-specific serine/threonine protein kinase
CDR20291_3529	2.48431	1.76520059202308e-29	Exported protein
CDR20291_3172	2.48755	6.77087885581853e-38	DUF3783 domain-containing protein
CDR20291_2151	2.50976	3.77325363818583e-25	Exported protein
CDR20291_1685	2.51603	2.38772111595943e-38	Exonuclease
CDR20291_3498	2.53292	2.12900521720848e-44	LysR-family transcriptional regulator
CDR20291_1818	2.55635	8.8888362689397e-62	Phage-related cell wall hydrolase (Endolysin)
CDR20291_2269	2.55822	1.07379230429046e-38	Aspartate aminotransferase
oppF	2.5593	3.84045601483336e-33	Oligopeptide ABC transporter, ATP-binding protein
CDR20291_0282	2.58415	1.51956215435418e-26	Transcriptional regulator
CDR20291_1591	2.61982	3.20622233292595e-33	Dinitrogenase iron-molybdenum cofactor
CDR20291_0175	2.631	1.08930208783026e-43	Carbon monoxide dehydrogenase (EC 1.2.7.4)
CDR20291_0284	2.64632	2.22726011977217e-12	Phage protein
CDR20291_2877	2.64686	7.01815924745732e-50	Membrane protein
clpP2	2.65109	5.42397997538331e-30	ATP-dependent Clp protease proteolytic subunit (EC 3.4.21.92) (Endopeptidase Clp)
CDR20291_2874	2.6521	4.01725285264759e-47	AAA+ ATPase domain-containing protein
CDR20291_3064	2.66442	1.33791678075322e-38	Membrane protein
CDR20291_2076	2.67718	1.16653999511677e-52	cNMP-binding regulatory protein
CDR20291_3452	2.68712	4.14693543539242e-34	DUF488 domain-containing protein
sat	2.68892	5.96461673674074e-42	Streptogramin A acetyltransferase
CDR20291_2875	2.68919	6.54612564181019e-33	DUF4116 domain-containing protein
feoB3	2.71704	3.2473203270146e-11	Ferrous iron transport protein B
CDR20291_2868	2.73639	1.92954718633871e-31	Thioredoxin
CDR20291_2024	2.74944	6.3507387150036e-38	Thioredoxin reductase (EC 1.8.1.9)
CDR20291_1639	2.75471	2.4057633323536e-52	Ferrous iron transport protein A
grdA	2.75706	5.21960624969342e-17	Glycine/sarcosine/betaine reductase complex component A
CDR20291_2607	2.75868	1.43087532167966e-39	Sortase B
CDR20291_1817	2.76134	1.89513065440455e-50	Uncharacterized protein
grpE	2.76548	1.19531498788416e-24	Protein GrpE (HSP-70 cofactor)
grdD	2.78177	5.91278114713527e-29	Glycine/sarcosine/betaine reductase complex component C alpha subunit
nadB	2.78846	4.77482483510174e-46	L-aspartate oxidase (EC 1.4.3.16) (Quinolinate synthase B)
CDR20291_1747	2.79147	9.36773273360943e-41	HTH cro/C1-type domain-containing protein
CDR20291_1693	2.7957	2.8870386673781e-48	LysR-family transcriptional regulator
CDR20291_3449	2.8167	3.57945903709064e-28	Glyoxalase
CDR20291_1717	2.8461	1.02063075765858e-57	UPF0246 protein CDR20291_1717
CDR20291_2873	2.84743	2.69722528071927e-58	von Willebrand factor A
CDR20291_2369	2.84937	3.47944244405612e-49	N-acetyltransferase domain-containing protein
CDR20291_1466	2.85291	5.82786802496546e-56	Spermatogenesis-associated protein 20-like TRX domain-containing protein
CDR20291_0516	2.85706	1.67574e-06	Cd(2+)-exporting ATPase (EC 7.2.2.21)
CDR20291_3168	2.86305	9.49733119476714e-54	Phosphoesterase (EC 3.1.4.-)
CDR20291_1480	2.8669	4.63997214950905e-43	AB hydrolase-1 domain-containing protein
glgD	2.86817	7.4792147586618e-67	Glycogen biosynthesis protein
CDR20291_0517	2.87489	6.1182e-06	Membrane protein
eutC	2.88847	5.51564498490876e-9	Ethanolamine ammonia-lyase small subunit (EAL small subunit) (EC 4.3.1.7)
rph	2.89115	9.35497442583085e-56	Multifunctional fusion protein [Includes: dITP/XTP pyrophosphatase (EC 3.6.1.66) (Non-canonical purine NTP pyrophosphatase) (Non-standard purine NTP pyrophosphatase) (Nucleoside-triphosphate diphosphatase) (Nucleoside-triphosphate pyrophosphatase) (NTPase); Ribonuclease PH (RNase PH) (EC 2.7.7.56) (tRNA nucleotidyltransferase)]
CDR20291_0177	2.89181	1.46282194719069e-39	Oxidoreductase, NAD/FAD binding subunit
grdE	2.89508	1.68703233177443e-27	Glycine reductase complex component B alpha and beta subunits
glgC	2.89579	1.50305874409833e-62	Glucose-1-phosphate adenylyltransferase (EC 2.7.7.27) (ADP-glucose pyrophosphorylase) (ADPGlc PPase) (ADP-glucose synthase)
CDR20291_0176	2.9137	6.6164965535839e-48	Oxidoreductase, electron transfer subunit
grdC	2.92433	6.00923354962713e-28	Glycine/sarcosine/betaine reductase complex component C beta subunit
CDR20291_1393	2.92869	1.75517509702888e-44	Phage protein
CDR20291_2845	2.94047	3.26897959708312e-56	Pyridine-nucleotide-disulfide oxidoreductase
tldD	2.94396	1.61218185110401e-65	Regulatory protease
CDR20291_0475	2.94571	7.72921540016309e-25	Membrane protein
CDR20291_1590	2.95347	3.93298255547178e-26	ArsR-family transcriptional regulator
CDR20291_1555	2.98396	7.97606512314008e-46	Multifunctional fusion protein [Includes: Probable glycine dehydrogenase (decarboxylating) subunit 1 (EC 1.4.4.2) (Glycine cleavage system P-protein subunit 1) (Glycine decarboxylase subunit 1) (Glycine dehydrogenase (aminomethyl-transferring) subunit 1); Aminomethyltransferase (EC 2.1.2.10) (Glycine cleavage system T protein)]
CDR20291_2902	2.98901	8.35953038626076e-70	PTS system, IIb component
eutB	2.99201	3.56727151701773e-10	Ethanolamine ammonia-lyase large subunit (EAL large subunit) (EC 4.3.1.7)
CDR20291_3196	2.99624	2.89354397685595e-49	AraC-family transcriptional regulator
CDR20291_2901	3.02789	2.03320077621812e-80	PTS system, IIa component
CDR20291_0059	3.03253	5.03574224589703e-53	NADP-dependent 7-alpha-hydroxysteroid dehydrogenase
CDR20291_0283	3.05861	4.81244815966831e-12	Pyridoxamine 5'-phosphate oxidase N-terminal domain-containing protein
trxB1	3.06779	5.49568441769088e-60	Thioredoxin reductase
CDR20291_1473	3.10057	1.55529080391724e-69	Arylesterase
nadA	3.11146	1.06240669175636e-74	Quinolinate synthase (EC 2.5.1.72)
hrcA	3.13548	5.17901667880449e-44	Heat-inducible transcription repressor HrcA
eutL	3.14898	2.96980687101731e-11	Ethanolamine/propanediol utilization protein
CDR20291_1838	3.16577	3.0950842566949e-12	Ethanolamine/propanediol utilisation aldehyde-alcohol dehydrogenase
CDR20291_2762	3.17697	5.92442391115384e-59	Regulatory protease
gcvPB	3.18487	1.4427298377702e-52	Probable glycine dehydrogenase (decarboxylating) subunit 2 (EC 1.4.4.2) (Glycine cleavage system P-protein subunit 2) (Glycine decarboxylase subunit 2) (Glycine dehydrogenase (aminomethyl-transferring) subunit 2)
CDR20291_1837	3.19502	1.0846983259559e-8	Ethanolamine/propanediol utilisation protein
trxA1	3.24714	2.83928657262931e-56	Thioredoxin
dnaK	3.28434	4.94593300089684e-37	Chaperone protein DnaK (HSP70) (Heat shock 70 kDa protein) (Heat shock protein 70)
feoB1	3.29371	9.41003e-06	Ferrous iron transport protein B
eutA	3.29928	1.26594074015367e-7	Ethanolamine/propanediol utilisation protein
groES	3.31468	4.40260372843075e-52	Co-chaperonin GroES (10 kDa chaperonin) (Chaperonin-10) (Cpn10)
CDR20291_0013	3.32418	2.10676213932859e-61	DNA repair protein
CDR20291_1746	3.33014	4.84251e-06	Phage protein
eutM	3.33422	1.78721e-06	Ethanolamine/propanediol utilization protein
CDR20291_2931	3.34729	1.07210435133538e-10	Amino acid permease
trxA2	3.36164	7.70249016239239e-21	Thioredoxin
CDR20291_0014	3.3688	1.5079078447296e-43	Protein-arginine kinase (EC 2.7.14.1)
CDR20291_2903	3.45236	8.83616449852204e-75	PTS system, IId component
CDR20291_1329	3.59172	2.73763e-06	Exported protein
pgm1	3.61134	8.63233467854572e-73	Phosphoglucomutase (Alpha-phosphoglucomutase) (Glucose phosphomutase)
CDR20291_0949	3.63102	1.4284800506042e-38	Two-component sensor histidine kinase
ldh	3.63175	8.6230804440657e-44	L-lactate dehydrogenase (L-LDH) (EC 1.1.1.27)
groEL	3.64258	1.00052725306911e-37	Chaperonin GroEL (EC 5.6.1.7) (60 kDa chaperonin) (Chaperonin-60) (Cpn60)
iscS2	3.66014	4.03082761384779e-14	Cysteine desulfurase IscS (EC 2.8.1.7)
trxB3	3.6763	7.02678644134781e-45	Thioredoxin reductase (EC 1.8.1.9)
CDR20291_0762	3.71597	2.65694072166194e-59	Homocitrate/2-isopropylmalate synthase
clpC	3.72245	1.17542297193684e-67	ATP-dependent Clp protease
CDR20291_0763	3.73326	6.8621170028916e-92	Aconitase/3-isopropylmalate dehydratase
CDR20291_1326	3.76006	1.98498811346331e-19	Ferrous iron transport protein
CDR20291_0948	3.76758	9.82584708371694e-36	Stage 0 sporulation protein A homolog
gapN	3.77383	6.12135880705767e-83	NADP-dependent glyceraldehyde-3-phosphate dehydrogenase
CDR20291_1118	3.85739	4.59457009224633e-12	RRF2-family transcriptional regulator
grdX	3.87246	2.74409813469844e-58	Glycine reductase complex component
feoA1	3.88149	8.45677707265335e-9	Ferrous iron transport protein A
CDR20291_2156	3.93375	1.59369126185682e-78	PTS system, EIIc component
CDR20291_0764	3.95633	9.43745901291407e-118	Isocitrate/3-isopropylmalate dehydrogenase
CDR20291_1120	3.96143	1.97670221634599e-14	NifU-like protein
abfD	3.96865	2.11442447072059e-13	Gamma-aminobutyrate metabolism dehydratase/isomerase
CDR20291_1231	4.09305	3.07916184442414e-124	Probable transporter
CDR20291_1230	4.14016	2.02207901618842e-82	5-oxoprolinase subunit A (5-OPase subunit A) (EC 3.5.2.9) (5-oxoprolinase (ATP-hydrolyzing) subunit A)
CDR20291_2229	4.14576	1.0106797464638e-13	Uncharacterized protein
CDR20291_1334	4.20364	1.38030889968671e-11	DUF3793 family protein
clpB	4.20801	3.25214470299771e-53	Chaperone protein ClpB
fldX	4.29209	7.49565670350558e-20	Flavodoxin
CDR20291_1232	4.37548	6.65291112793022e-118	Allophanate hydrolase subunit 1
CDR20291_1935	4.41382	3.06964924424422e-65	Plasmid replication protein RepL domain-containing protein
CDR20291_1233	4.52092	7.33587186444215e-98	Allophanate hydrolase subunit 2
CDR20291_1934	4.56339	2.59761370149071e-58	Uncharacterized protein
abfT	4.61036	1.12973136381539e-16	4-hydroxybutyrate CoA transferase
abfH	4.61134	1.59638179084488e-17	NAD-dependent 4-hydroxybutyrate dehydrogenase
CDR20291_2391	4.78858	1.26444993943509e-10	ABC transporter substrate-binding protein
CDR20291_2932	4.90427	1.24370684377323e-8	Glutamine amidotransferase
CDR20291_2336	5.12972	1.95716541681305e-96	Ribosome hibernation promoting factor (HPF)
CDR20291_0947	5.5197	1.6138280153224e-35	Membrane protein
sucD	5.82498	9.77229663193356e-18	Succinate-semialdehyde dehydrogenase [NAD(P)+]
cat1	5.93028	5.34572233844165e-14	Succinyl-CoA:coenzyme A transferase
zupT	6.39576	9.25239205241324e-25	Zinc transporter ZupT
CDR20291_2233	6.40025	1.42650329456896e-16	Membrane protein

## Sheet: S4
Table S4: GSEA of KEGG pathways of differentially expressed genes in hcpR::Tn relative to WT both exposed to NO
	ID	Description	setSize	enrichmentScore	NES	pvalue	p.adjust	qvalue	rank	leading_edge	core_enrichment	Direction
Upregulated	cdl00650	Butanoate metabolism	32	0.609688	2.02079	0.000113778	0.00276861	0.00235541	591	tags=53%, list=17%, signal=44%	CDR20291_2232/CDR20291_2231/CDR20291_2227/CDR20291_2228/CDR20291_2230/CDR20291_1838/CDR20291_2064/CDR20291_2317/CDR20291_2316/CDR20291_0913/CDR20291_0910/CDR20291_2320/CDR20291_2266/CDR20291_1414/CDR20291_0914/CDR20291_2319/CDR20291_2564	Upregulated
	cdl00330	Arginine and proline metabolism	18	0.626486	1.82836	0.00492977	0.0514104	0.0437378	902	tags=78%, list=26%, signal=58%	CDR20291_0821/CDR20291_2719/CDR20291_0820/CDR20291_2876/CDR20291_0819/CDR20291_0818/CDR20291_3386/CDR20291_1050/CDR20291_1180/CDR20291_1345/CDR20291_3101/CDR20291_3097/CDR20291_0105/CDR20291_3103	Upregulated
	cdl01200	Carbon metabolism	91	0.369679	1.52537	0.00458076	0.0514104	0.0437378	624	tags=27%, list=18%, signal=23%	CDR20291_2232/CDR20291_2231/CDR20291_2227/CDR20291_2228/CDR20291_2230/CDR20291_0764/CDR20291_0507/CDR20291_1556/CDR20291_1555/CDR20291_0176/CDR20291_0175/CDR20291_0010/CDR20291_0913/CDR20291_0910/CDR20291_2320/CDR20291_3030/CDR20291_2318/CDR20291_3146/CDR20291_0914/CDR20291_2319/CDR20291_3027/CDR20291_3028/CDR20291_2564/CDR20291_2948/CDR20291_1493	Upregulated
	cdl00564	Glycerophospholipid metabolism	15	0.544848	1.51418	0.038422	0.216978	0.184595	80	tags=20%, list=2%, signal=20%	CDR20291_1833/CDR20291_1834/CDR20291_1835	Upregulated
	cdl00760	Nicotinate and nicotinamide metabolism	10	0.613205	1.52631	0.0610526	0.273325	0.232533	631	tags=60%, list=18%, signal=49%	CDR20291_2259/CDR20291_2258/CDR20291_2257/CDR20291_1144/CDR20291_2424/CDR20291_0725	Upregulated
	cdl00261	Monobactam biosynthesis	10	0.608097	1.5136	0.0673684	0.273325	0.232533	265	tags=30%, list=8%, signal=28%	CDR20291_3086/CDR20291_3085/CDR20291_3084	Upregulated
	cdl01120	Microbial metabolism in diverse environments	162	0.265754	1.22239	0.0577523	0.273325	0.232533	911	tags=35%, list=26%, signal=27%	CDR20291_2232/CDR20291_2230/CDR20291_0764/CDR20291_0507/CDR20291_2070/CDR20291_1474/CDR20291_1838/CDR20291_0176/CDR20291_0175/CDR20291_3086/CDR20291_3085/CDR20291_2064/CDR20291_0010/CDR20291_3084/CDR20291_3087/CDR20291_0290/CDR20291_1944/CDR20291_0913/CDR20291_0910/CDR20291_0758/CDR20291_2320/CDR20291_0291/CDR20291_0292/CDR20291_1941/CDR20291_3030/CDR20291_2318/CDR20291_1185/CDR20291_3146/CDR2029…	Upregulated
	cdl00920	Sulfur metabolism	16	0.51834	1.46724	0.0757238	0.290939	0.247518	994	tags=50%, list=29%, signal=36%	CDR20291_2826/CDR20291_2824/CDR20291_2825/CDR20291_1384/CDR20291_1493/CDR20291_1492/CDR20291_1720/CDR20291_2427	Upregulated
	ID	Description	setSize	enrichmentScore	NES	pvalue	p.adjust	qvalue	rank	leading_edge	core_enrichment	Direction
Downregulated	cdl03010	Ribosome	53	-0.878525	-3.10721	1e-10	7.3e-09	6.21053e-09	382	tags=91%, list=11%, signal=82%	CDR20291_1157/CDR20291_1093/CDR20291_2339/CDR20291_0613/CDR20291_1000/CDR20291_0998/CDR20291_2366/CDR20291_0103/CDR20291_0612/CDR20291_3323/CDR20291_1014/CDR20291_0058/CDR20291_0052/CDR20291_2047/CDR20291_0055/CDR20291_0056/CDR20291_0097/CDR20291_0102/CDR20291_0057/CDR20291_0062/CDR20291_0063/CDR20291_0095/CDR20291_3521/CDR20291_0080/CDR20291_0094/CDR20291_0086/CDR20291_0078/CDR20291_0076/CDR2029…	Downregulated
	cdl02040	Flagellar assembly	38	-0.609318	-2.0006	9.84884e-05	0.00276861	0.00235541	763	tags=71%, list=22%, signal=56%	CDR20291_0249/CDR20291_3032/CDR20291_0248/CDR20291_0672/CDR20291_0250/CDR20291_0251/CDR20291_0257/CDR20291_0673/CDR20291_1348/CDR20291_0252/CDR20291_0254/CDR20291_0260/CDR20291_0256/CDR20291_0262/CDR20291_0261/CDR20291_0258/CDR20291_0255/CDR20291_0270/CDR20291_0273/CDR20291_0272/CDR20291_0265/CDR20291_0274/CDR20291_0263/CDR20291_0267/CDR20291_0264/CDR20291_0253/CDR20291_0266	Downregulated
	cdl02030	Bacterial chemotaxis	19	-0.664619	-1.86097	0.000993626	0.0181337	0.0154273	787	tags=58%, list=23%, signal=45%	CDR20291_0464/CDR20291_0465/CDR20291_0672/CDR20291_0673/CDR20291_0467/CDR20291_0252/CDR20291_0260/CDR20291_0466/CDR20291_0261/CDR20291_1487/CDR20291_0274	Downregulated
	cdl00550	Peptidoglycan biosynthesis	26	-0.606712	-1.83092	0.00138159	0.0201712	0.0171608	740	tags=54%, list=21%, signal=43%	CDR20291_2539/CDR20291_1173/CDR20291_0441/CDR20291_1067/CDR20291_2540/CDR20291_2390/CDR20291_2542/CDR20291_3355/CDR20291_2042/CDR20291_2650/CDR20291_2541/CDR20291_2543/CDR20291_2552/CDR20291_1255	Downregulated
	cdl00400	Phenylalanine, tyrosine and tryptophan biosynthesis	14	-0.635578	-1.66644	0.0208469	0.190228	0.161838	287	tags=50%, list=8%, signal=46%	CDR20291_1729/CDR20291_1730/CDR20291_1731/CDR20291_1728/CDR20291_1734/CDR20291_1727/CDR20291_1733	Downregulated
	cdl00061	Fatty acid biosynthesis	11	-0.632562	-1.54619	0.0270357	0.197361	0.167906	1194	tags=91%, list=34%, signal=60%	CDR20291_1861/CDR20291_2463/CDR20291_1859/CDR20291_1860/CDR20291_1017/CDR20291_1018/CDR20291_1019/CDR20291_1020/CDR20291_1022/CDR20291_0127	Downregulated
	cdl02024	Quorum sensing	54	-0.426776	-1.51423	0.0265319	0.197361	0.167906	635	tags=37%, list=18%, signal=31%	CDR20291_0424/CDR20291_2495/CDR20291_2681/CDR20291_1191/CDR20291_0159/CDR20291_1193/CDR20291_2690/CDR20291_3187/CDR20291_1092/CDR20291_0423/CDR20291_3187A/CDR20291_2640/CDR20291_2560/CDR20291_2639/CDR20291_2562/CDR20291_0053/CDR20291_2561/CDR20291_2558/CDR20291_2559/CDR20291_0087	Downregulated
	cdl00860	Porphyrin metabolism	27	-0.516267	-1.56623	0.0337351	0.216978	0.184595	672	tags=41%, list=19%, signal=33%	CDR20291_1577/CDR20291_3259/CDR20291_3261/CDR20291_3244/CDR20291_3245/CDR20291_3260/CDR20291_1630/CDR20291_3243/CDR20291_3240/CDR20291_3241/CDR20291_3242	Downregulated
	cdl02060	Phosphotransferase system (PTS)	93	-0.352949	-1.3841	0.0386399	0.216978	0.184595	899	tags=35%, list=26%, signal=27%	CDR20291_2849/CDR20291_0359/CDR20291_2955/CDR20291_2223/CDR20291_2309/CDR20291_0936/CDR20291_2895/CDR20291_2904/CDR20291_0136/CDR20291_0135/CDR20291_2179/CDR20291_0031/CDR20291_3137/CDR20291_0933/CDR20291_3491/CDR20291_3139/CDR20291_0935/CDR20291_3138/CDR20291_2221/CDR20291_2850/CDR20291_3490/CDR20291_2935/CDR20291_2402/CDR20291_2969/CDR20291_2440/CDR20291_2404/CDR20291_2167/CDR20291_2928/CDR2029…	Downregulated
	cdl02010	ABC transporters	108	-0.354965	-1.41834	0.0469683	0.244906	0.208356	541	tags=33%, list=16%, signal=29%	CDR20291_0880/CDR20291_3471/CDR20291_3470/CDR20291_1752/CDR20291_0332/CDR20291_0881/CDR20291_3472/CDR20291_0678/CDR20291_1341/CDR20291_1750/CDR20291_2706/CDR20291_1751/CDR20291_1191/CDR20291_2980/CDR20291_1340/CDR20291_2200/CDR20291_2707/CDR20291_1193/CDR20291_1486/CDR20291_1339/CDR20291_0100/CDR20291_1487/CDR20291_0098/CDR20291_2983/CDR20291_0099/CDR20291_0322/CDR20291_0321/CDR20291_1485/CDR2029…	Downregulated
	cdl03060	Protein export	14	-0.563149	-1.47653	0.0673953	0.273325	0.232533	743	tags=50%, list=21%, signal=39%	CDR20291_3538/CDR20291_2681/CDR20291_2690/CDR20291_1092/CDR20291_2484/CDR20291_0053/CDR20291_0087	Downregulated
Note: Pathways with q ≤ 0.25 are shown

## Sheet: S5
Table S5: Common differentially expressed genes in WT and hcpR::Tn exposed to NO relative to WT under untreated control condition
Gene	Log2 fold change WT (NO treated)	Log2 fold change hcpR::Tn (NO treated)	Gene function	FDR WT (NO treated)	FDR hcpR::Tn (NO treated)
hcp	8.71362	-0.779753	Hydroxylamine reductase (EC 1.7.99.1) (Hybrid-cluster protein) (HCP) (Prismane protein)	3.41604591802641e-301	1.71094e-05
asrA	8.04273	8.01254	Anaerobic sulfite reductase subunit A	6.253166060806e-128	3.33670766523363e-127
asrB	7.80197	6.82144	Anaerobic sulfite reductase subunit B	5.76723082278132e-151	7.33810146607779e-120
nirC	7.32179	8.2256	Nitrite transporter	2.22636668383105e-130	1.42940895125733e-153
CDR20291_2075	7.25034	-3.71883	Iron-sulfur binding protein	8.88543855658322e-202	3.01465890900489e-53
asrC	6.91254	6.81888	Anaerobic sulfite reductase subunit C	4.27189283782984e-129	2.4983256890781e-126
CDR20291_1547	6.69407	8.49961	Iron compound ABC transporter, ATP-binding protein	5.03045131803058e-10	6.52458739119406e-16
CDR20291_1548	6.54166	8.54756	Iron compound ABC transporter, substrate-binding protein	8.81695344455607e-12	6.45647021679744e-19
CDR20291_0516	6.05513	8.9122	Cd(2+)-exporting ATPase (EC 7.2.2.21)	3.50891520772202e-17	4.44930495403478e-31
CDR20291_2073	6.04025	1.42987	Patatin-like phospholipase	5.83164775911687e-163	1.40626685779629e-13
CDR20291_1546	5.93559	7.47906	Iron compound ABC transporter, permease protein	3.36990903016124e-9	1.19108384545169e-14
fldX	5.51006	9.80215	Flavodoxin	1.10840364268574e-21	1.5495508765068e-55
CDR20291_0517	4.94068	7.81557	Membrane protein	5.64894695339065e-11	2.0793593364905e-23
CDR20291_1329	4.70995	8.30167	Exported protein	3.35053032957766e-7	1.01343578533658e-18
CDR20291_1545	4.03823	5.99597	Iron compound ABC transporter, permease protein	1.25611e-06	2.76274185734338e-14
feoB1	3.99467	7.28838	Ferrous iron transport protein B	6.94984e-06	1.25321610219206e-16
CDR20291_0283	3.79882	6.85743	Pyridoxamine 5'-phosphate oxidase N-terminal domain-containing protein	3.98019092623925e-15	2.30036186881881e-39
zupT	3.6268	10.0226	Zinc transporter ZupT	5.22925839692468e-9	1.70871258075697e-43
msrAB	3.25375	2.74498	Multifunctional fusion protein [Includes: Peptide methionine sulfoxide reductase MsrA (Protein-methionine-S-oxide reductase) (EC 1.8.4.11) (Peptide-methionine (S)-S-oxide reductase) (Peptide Met(O) reductase); Peptide methionine sulfoxide reductase MsrB (EC 1.8.4.12) (Peptide-methionine (R)-S-oxide reductase)]	1.63708655752875e-61	1.07707224999852e-46
CDR20291_2128	3.08539	2.01867	Membrane protein	1.10611375087931e-49	1.65154881475173e-23
CDR20291_0284	2.53671	5.18303	Phage protein	3.00635755280973e-9	2.16598545483505e-34
CDR20291_2391	2.53609	7.32468	ABC transporter substrate-binding protein	0.00503567	1.4239259989815e-18
comE	2.50404	2.51643	Competence protein	0.000316711	1.11144e-05
CDR20291_0947	2.03915	7.55886	Membrane protein	1.41775e-05	5.17050234527169e-54
CDR20291_2770	1.77204	3.5371	Multidrug export protein MepA	0.00222301	9.0225201153953e-14
fhuG	1.62139	3.53278	Ferrichrome ABC transporter, permease protein	0.00259441	7.68727291900148e-16
CDR20291_2022	1.59676	3.96275	Copper-exporting P-type ATPase (EC 7.2.2.8) (Copper-exporting P-type ATPase A) (Cu(+)-exporting ATPase)	8.00686012687459e-16	2.07272057632404e-85
fhuB	1.592	3.49518	Ferrichrome ABC transporter, permease protein	0.000745093	1.34218555983767e-18
fhuC	1.52116	3.16044	Ferrichrome ABC transporter, ATP-binding protein	0.00693525	5.59737196087865e-13
grdC	1.49091	4.41524	Glycine/sarcosine/betaine reductase complex component C beta subunit	3.40051e-06	1.52591213707564e-52
CDR20291_0948	1.4267	5.19428	Stage 0 sporulation protein A homolog	4.13281e-05	1.37616231293467e-57
ddl	1.21395	-2.16393	D-alanine--D-alanine ligase (EC 6.3.2.4) (D-Ala-D-Ala ligase) (D-alanylalanine synthetase)	5.16432e-05	7.79690416347714e-17
gatD	1.17109	1.71624	Galactitol-1-phosphate 5-dehydrogenase	9.54611e-05	1.76807050788109e-12
gcvPB	1.12303	4.3079	Probable glycine dehydrogenase (decarboxylating) subunit 2 (EC 1.4.4.2) (Glycine cleavage system P-protein subunit 2) (Glycine decarboxylase subunit 2) (Glycine dehydrogenase (aminomethyl-transferring) subunit 2)	9.53882417217427e-7	1.05751693431025e-85
grdX	1.08459	4.95705	Glycine reductase complex component	0.00155791	6.87583058216328e-81
CDR20291_1555	1.07224	4.0562	Multifunctional fusion protein [Includes: Probable glycine dehydrogenase (decarboxylating) subunit 1 (EC 1.4.4.2) (Glycine cleavage system P-protein subunit 1) (Glycine decarboxylase subunit 1) (Glycine dehydrogenase (aminomethyl-transferring) subunit 1); Aminomethyltransferase (EC 2.1.2.10) (Glycine cleavage system T protein)]	5.03588e-06	7.84261419771085e-76
CDR20291_1848	1.07081	-2.07148	Peptidase	0.00408294	8.63691222890568e-11
CDR20291_2076	1.02381	3.70098	cNMP-binding regulatory protein	3.35053032957766e-7	1.37341933656701e-89
CDR20291_2592	-1.03281	-4.78791	Permease	0.000279927	4.58289359734716e-74
CDR20291_3035	-1.03631	-1.91021	Dihydroorotate dehydrogenase B (NAD(+)), catalytic subunit (EC 1.3.1.14) (Dihydroorotate oxidase B) (Dihydrothymine dehydrogenase) (Dihydrouracil dehydrogenase) (Orotate reductase (NADH))	0.00264608	2.88256091465598e-12
CDR20291_1996	-1.10768	-1.86503	Probable amidohydrolase	7.27292e-05	8.22774599706257e-14
CDR20291_1216	-1.18562	-1.05547	Phage protein	1.64018e-05	6.68718e-06
*Note: hcp fold change was below the set cut-off of log2≥ 1 in the hcpR::Tn strain, but included to show its actual value for comparison

## Sheet: S6
	Table S6: Metabolites assessed in WT and hcpR::Tn strains using targeted 1H-NMR metabolomics
	Metabolites	WT R20291 (mM)	hcpR:: Tn (mM)
	2-methylbutyrate	0.18±0.002	0.42±0.008
	3-Phenylpropionate	0.06±0.001	0.09±0.002
	Acetate	2.02±0.042	1.82±0.019
	Butyrate	0.21±0.002	0.54±0.013
	Ethanol	0.83±0.017	0.99±0.027
	Isobutyrate	0.13±0.001	0.39±0.014
	Isocaproate	1.17±0.011	1.39±0.003
	Isoleucine	-0.04±0.004	-0.33±0.011
	Isovalerate	NA	0.01±0.001
	Leucine	-0.92±0.005	-1.17±0.007
	Propionate	0	0
	Trehalose	-0.04±0.002	-0.10±0.003
	Valerate	0	0
	Valine	0.10±0.006	-0.20±0.016

## Sheet: S7
	Table S7: List of strains and plasmids
Strain	Description/Characteristic	Source/reference
Clostridioides difficile
R20291	Hypervirulent epidemic strain RT027 (wild type)	25
R20291 hcpR::Tn	hcpR inactivated	This Study
R20291 hcpR::Tn + hcpR	hcpR complemented (pRPF185 + hcpR)	This Study
R20291 pRPF185	wild type empty vector	This Study
R20291 hcpR::Tn + pRPF185	hcpR inactivated empty vector	This Study
R20291 pXWxyl-dcas9	wild type empty vector for knockdown	This Study
R20291 hcpR-kd	hcpR knockdown (pXyl-hcpRi)	This Study
R20291 frdX-kd	frdX knockdown (pXyl-frdXi)	This Study
R20291 hcp-kd	hcp knockdown (pXyl-hcpi)	This Study
R20291 nimB-kd	nimB knockdown (pXyl-nimBi)	26
E.coli
E. coli NEB 5-alpha	fhuA2::IS2 Δ(mmuP-mhpD)169 ΔphoA8 glnX44 ϕ80d[ΔlacZ58(M15)] rfbD1 gyrA96 luxS11 recA1 endA1 rphWT thiE1 hsdR17	NEB
E. coli SD46	E. coli donor strain	50
Plasmid
pRPF185	E. coli-C. difficile shuttle vector with tetracycline-inducible promoter; Ptet::gusA cat CD6ori RP4oriT-traJ pMB1ori	49
pXWxyl-dcas9	Uesd for gene knockdown	51
pRPF215	Used for transposon mutagenesis	48

## Sheet: S8
Table S8: List of primers used in this study
Primers	Sequence 5′ – 3′	Note	References
hcpR_prom_kpnI_F	TAAGCAGGTACCTTGAGAACCTTTTATCTCTACTATA	Complementation	This study
hcpR_prom_BamHI_R	TGCTTAGGATCCTTATTTTTGAAAGTAAAAGATTTCA		This study
frdX_RT_F	AACCTGGACATCCACATGCT	qPCR	This study
frdX_RT_R	ATGGGCTGGGAGATTGTCTG		This study
hcp_RT_F	GAGTCGGTTCTGGTGTTCCA		This study
hcp_RT_R	AGCAGTTGGAGGAGACTTGT		This study
16r RNA_RT_F	CTGGGAGACTTGAGTGCAGG		26
16r RNA_RT_R	GCCTCAGCGTCAGTTACAGT		26
tcdA_RT_F	TGGATAGGTGGAGAAGTCAGT		54
tcdA_RT_R	GCTGTAATGCTTCAGTGGTAGA		54
tcdB_RT_F	ATGCAGCCAAAGTTGTTGAA		53
tcdB_RT_R	CTGCCATTATACCTATCTTAGCTTC		53
Note: References are listed in the main manuscript.
